# Supplementary material for: Phytotoxin synthesis genes and type III effector genes of Pseudomonas syringae pv. actinidiae biovar 6 are regulated by culture conditions
Source: PeerJ. 2020 Aug 14;8:e9697. doi: 10.7717/peerj.9697 (PMC7430302; doi:10.7717/peerj.9697)
Supplement: Supplemental Information 3 [file peerj-08-9697-s003.xlsx]

## Sheet: Sheet1
Supplemental Table S1. List of primers used in this study
Psa primers
Locus_tag	Target gene	Forward (5'-3')	Reverse (5'-3')	Amplicon size (bp)	Melt peak (℃)	Amplification Efficiency
BUE60_05245	50S ribosomal protein L13	GGCGACTACATCGTCGTCAT	CAGTTCTAGGGGCTGCTGAG	270	87.9654	1.96755
BUE60_20815	bifunctional glutamine synthetase adenylyltransferase/deadenyltransferase	CGAATTTCTGCGCTACACCG	TCACTGTCGTCCTGTTGCTC	234	89.9109	2.07741
BUE60_17705	transcriptional regulator ftrA	CCCGGTACAGATCGAGCAAA	TACGAGTTCGCAACCTTCCC	216	91.4014	1.95953
BUE60_24595	microcin ABC transporter ATP-binding protein	CTTCCAGGACCCTTACGCAG	CCTGTTTCTGTACCGTGCGA	286	91.2459	1.94909
BUE60_00675	tRNA dihydrouridine(20/20a) synthase dusA	ATTCAGCGTTTTCGCTGTCC	GGACACCCGACGTTCAGATT	292	91.3923	1.95745
BUE60_10680	cfl	TTCCTACGGTACGACGGAGT	TGTCCTTTTCCCGACCGATG	269	91.8547	1.96584
BUE60_10675	cfa1	TGAAGTCCTCGTCCTCGATCT	TCGACATTCTGGTCGATGAGC	162	89.0085	1.9828
BUE60_10655	cfa5	GACGACGTCCTTCAGTCTGG	CTTCGTTGCCCTGGTGTTTG	214	91.9929	1.91571
BUE60_10635	cfa9	ACCATTGAGCATCAGGGTGG	AGCCTCCGGTTACGTGAAAG	268	89.3073	1.97732
BUE60_28700	cmaU	CCGCTGCGTTTGATGTATGC	CCTGATCAACCCCAAGGGTC	162	85.8671	1.94877
BUE60_22810	cmaD	GAGGCCATTTTTCAGCGTCC	CTTGCAGGGCGTCAAGAAGA	150	84.8265	2.03887
BUE60_22770	corR	GCAGAATGTCCAGAGCACCT	TCCTTGTTCGTCAATCCCCG	152	90.4988	2.00383
BUE60_22775	corS	GGGACCTTAACGCCATCCAA	TTACCCAGACGACGCTTTCC	180	89.1515	1.98007
BUE60_22780	corP	GCATCGTAGAGTGAGCGACA	GGTACTAACGGCCTGGAAGG	242	89.7564	1.95407
BUE60_23870	argK	GATGGCCAAGGACGTTACCA	AGCATGAAGTGGCGGAAGAA	191	86.1672	1.98526
BUE60_02355	argD	CCCGCTGCGTTTGATGTATG	CTGGCGTCGATGGCTTATCT	279	87.3646	1.95208
BUE60_15715	avrRps4	ACCCAAATCCCTATTGGGCG	GAGTACCGCAAAGCGTCTCT	259	86.3219	1.96258
BUE60_04435	hopJ	CGAATATCAGCCTCAGCCGT	GGCTCGCCTTCAAACTTCAC	237	89.4755	1.95318
BUE60_17575	hrpK	TGAAGGGGTTGGCACAAAGT	GCTGATATCAATCCCGGCCA	266	88.8591	1.94463
BUE60_10450	avrRpm1	GGCACCGAACTCATGACAGA	CATCGGGGTCAGGGAAGTTG	199	85.8736	1.91733
BUE60_17570	hrpL	ATCTTCGTCCGCCGGTATTC	TGAAACTTGTGCTCGTTGCG	150	85.1262	1.94055
BUE60_16630	avrE1	TCTTTTTGCCGCTGAGCAAC	GGACCGGCTCTATCAGTTCG	233	88.8513	1.94302
BUE60_16620	hopM1	CAAGGGTTTTGCACGGTCAG	GCAGCGTCCAGATCTGCTAT	225	87.5185	2.00783
BUE60_23665	hopAA1-1	GCCAAGCACTAATGCACCAC	GGACAAGCTCCACGATGTGA	280	91.2519	1.96885
BUE60_23680	hopN1	GCGCTTGAACACATCAGCAA	CACTTGGAAAAGGGCTTGGC	251	86.6242	1.95564
BUE60_19875	hopS2	GACACGGCTCAATAACGTGC	AGCCGTTTAAGGCCCTTCTC	189	88.2581	1.90889
BUE60_25205	avrD1	TCGATTCCGCCAGGTGAAAA	GGTAATGTTGGCGCGATGAC	221	83.767	2.00525
BUE60_25165	hopD1	GCGCCGTCTTCAATCCAATC	ATCCAAGCTTCCGAACCAGG	294	89.3013	1.9076
BUE60_25170	hopQ1	ATCCTTAGGTAACCGGGGCT	GGAAAGTAGCGCGCAATCAG	205	87.6627	1.98438
BUE60_06595	hopY1	CGACGTCGACTCCATCAGAG	CCTCTGTCGGCTTTGTTTGC	216	90.6499	1.90993
BUE60_19375	hopZ3	CCCTGTTGGCAGCAAGAAAC	GAAAAACACGTGCCTGTCCC	244	85.1132	2.00765
BUE60_13800	hopAS1	CTTGCTATTCGCCAGTTCGC	AGAAAGGCACTCACCTGTCG	206	89.0066	1.9886
BUE60_29005	hopAE1	GCGTAGATCACTCTGGGTCG	AGCTGATTAGCAACCTGCGT	152	89.0272	1.97833
BUE60_10120	hopR1	CGTTGCGTTTGCTGATGTGA	GCCTACAGGCAGTGGTTGAT	295	90.0474	1.99973
BUE60_21995	hopAH1	TTGAACTGGTCCATCCACGG	CTGGGATCGGAGATCAAGGC	188	89.4573	1.93072
BUE60_21990	hopAI1	GCGAGTAGGTATCGACGCAA	ACGGGCACCGACATGTTTAT	202	87.5061	1.92447
BUE60_21190	avrpto5	CTTGGTGCTGATCTGCTGGA	CTCCAGATCGGGTTGGTCAG	287	86.6214	1.94741
BUE60_01140	hopAZ1	AAATGGCCCTACCGCTTTCA	GTACGGAGTTCGTCAAGCCA	210	84.8232	1.9429
BUE60_24650	hopAU1	ACACTTCGAGCATCACTCCT	ACATGGATACGTCCGTGGAG	273	87.5063	1.98619
Psg primers
Locus_tag	Target gene	Forward (5'-3')	Reverse (5'-3')	Amplicon size (bp)	Melt peak (℃)	Amplification Efficiency
ALP07_00143	bifunctional glutamine synthetase adenylyltransferase/deadenyltransferase	GAGTTTTTGCGTTATACCG	TCACTGTCGTCCTGCTGCTC	234	88.8573	2.03722
ALP76_01918	tRNA dihydrouridine(20/20a) synthase dusA	ATCCAGCGTTTCCGCTGTCC	GGGCAACCGACGTTCAGATT	292	91.2486	1.96216
ALP07_02752	microcin ABC transporter ATP-binding protein	CTTTCAGGACCCTTACGGCAGC	TTTGTTTCTGCACAGTGCGG	286	91.0902	1.93919
PsgRace4_11821	hrpL	CTCTTCGTCTGCCGGTATCC	TGAAACTTGTGCTCGTTGCG	150	84.9709	2.02266
ALP76_05264	avrE1	TCTCCTTGCCGCTGAGCAAT	AGACCGGCTCTATCAGTTCG	233	88.2479	1.97174
ALP34_00970	hopAS1	CTTGCTGTTCGCCAGTTCGC	AGAAAGGCACTCACCTGTCG	206	87.9605	1.93408
ABK00_1686	hopQ1	GGAAAGTAGCGTGCAATCAG	GGAAAGTAGCGCGCAATCAG	205	87.6627	1.92758
ABK00_5272	hopM1	CGAAGGGCTGAGTAAAGGCA	CGACGGTGTCCAGTTGTGTA	225	88.8417	1.95305
ABK00_5302	hrpK	TGAATCAACCCACCTCTGGC	ACCGATGTGATTGGGGACAC	266	87.6481	1.92392
ABK00_4940	hopAE1	CCGGTGAGTACAACGGTCAA	AGGACTCTGTGCGTCTGTTG	152	89.1466	1.91874
ABK00_RS25165	hopAZ1	AGGTCTCAGTTGCTGCTGTC	TCAGCAAAGCAGTCTCAGCA	210	86.7431	1.98626
