# Supplementary material for: Phytotoxin synthesis genes and type III effector genes of Pseudomonas syringae pv. actinidiae biovar 6 are regulated by culture conditions
Source: PeerJ. 2020 Aug 14;8:e9697. doi: 10.7717/peerj.9697 (PMC7430302; doi:10.7717/peerj.9697)
Supplement: Supplemental Information 4 [file peerj-08-9697-s004.xlsx]

## Sheet: Sheet1
Supplemental Table S2. List of gene expression of Psa6 in difference medium conditions by RNA-Seq analysis
Gene ID	product	27HSCa	18HSb	18HSCc	logCPM	PValue	FDR
BUE60_04820	heat-shock protein	1.35534	-2.43875	-1.31508	11.7312	2.28619e-11	1.32507e-07
BUE60_03120	transposase	1.02095	-9.70426	0.793676	11.372	5.78377e-11	1.67614e-07
BUE60_14130	transposase	0	0	9.35304	8.87304	8.50818e-10	1.64378e-06
BUE60_04770	hypothetical protein	-0.343731	-7.61338	-7.61338	8.05949	5.39675e-08	6.25591e-05
BUE60_20545	peptidase M4	2.48932	4.44346	4.63309	9.09026	4.32762e-08	6.25591e-05
BUE60_01870	phage tail protein	7.75821	6.58711	7.8605	8.54759	3.97618e-07	0.000384099
BUE60_06970	hypothetical protein	-2.58953	-0.802902	-8.1928	8.38658	1.28836e-06	0.00106676
BUE60_14400	4a-hydroxytetrahydrobiopterin dehydratase	7.49448	7.60229	8.03637	8.69188	2.14559e-06	0.00155448
BUE60_02835	chemotaxis protein	2.25001	1.33679	2.23553	11.7046	2.82316e-06	0.00181811
BUE60_17905	DNA-directed DNA polymerase	0	9.1671	6.18007	8.39985	3.1707e-06	0.00183774
BUE60_02480	phospholipid-binding protein	2.75255	2.17532	2.66765	11.9478	4.10892e-06	0.00198461
BUE60_04310	hypothetical protein	0.224221	-7.50516	-7.50516	8.20736	3.77411e-06	0.00198461
BUE60_16610	type III effector (translocator) HrpK	0.606558	2.03824	1.19663	12.1389	4.70824e-06	0.00209915
BUE60_04320	ribosomal subunit interface protein	1.72617	0.111266	1.61989	11.5739	8.19755e-06	0.00339379
BUE60_03115	transposase	-0.595945	0.589465	-9.83131	10.6735	1.30405e-05	0.00490297
BUE60_28960	transposase	0	9.00705	7.79966	8.68007	1.35348e-05	0.00490297
BUE60_21600	transporter	0	6.7173	7.85192	7.88533	2.1484e-05	0.00691785
BUE60_23710	ester cyclase	0.775814	-6.16163	-6.16163	7.36076	2.09373e-05	0.00691785
BUE60_05090	ATP-dependent chaperone ClpB	1.97368	-0.249429	0.635359	9.80878	2.36475e-05	0.00721374
BUE60_16865	hypothetical protein	0	7.45275	0	6.84725	2.67442e-05	0.00775048
BUE60_12810	Fe/S-dependent 2-methylisocitrate dehydratase AcnD	-2.44697	-3.73661	-4.31049	7.88994	3.79592e-05	0.0100005
BUE60_14380	acetate--CoA ligase	-0.398839	-3.76361	-3.20795	8.44301	3.6822e-05	0.0100005
BUE60_09615	50S ribosomal protein L11	0.386928	0.149426	-6.90695	8.1132	5.79183e-05	0.0145954
BUE60_02595	molecular chaperone DnaK	1.636	-0.181505	0.473407	11.0735	6.45044e-05	0.0155778
BUE60_02495	30S ribosomal protein S15	-0.67634	-3.71221	-3.52621	12.0987	7.40821e-05	0.0171752
BUE60_21040	ribosomal-protein-alanine N-acetyltransferase	2.25487	1.46355	-5.13538	7.73098	7.72898e-05	0.0172297
BUE60_24615	threonine ammonia-lyase, biosynthetic	-2.31336	-7.75066	-2.51696	7.85215	8.26277e-05	0.0177374
BUE60_14740	hypothetical protein	-6.33963	-6.33963	0.83639	7.54152	8.968e-05	0.0185638
BUE60_19565	hypothetical protein	1.41929	2.06366	2.24352	10.7371	0.000107789	0.0215429
BUE60_15390	gamma carbonic anhydrase family protein	0.672182	-0.730837	-6.19487	7.496	0.00011542	0.0215798
BUE60_17855	hypothetical protein	1.64442	0.0410774	0.333665	10.6123	0.000112468	0.0215798
BUE60_02340	transposase	-5.51749	3.72598	1.97077	8.81789	0.000128066	0.023196
BUE60_12815	2-methylcitrate synthase	-3.05674	-7.53602	-3.3801	7.53179	0.00013214	0.0232086
BUE60_18535	ribosomal subunit interface protein	1.42202	-0.98943	0.0574561	10.7684	0.000151036	0.0257472
BUE60_19430	hypothetical protein	1.21163	-5.7711	-5.7711	7.28309	0.000157611	0.0261003
BUE60_07695	Fis family transcriptional regulator	-6.07158	0.0839337	-6.07158	6.81751	0.000183774	0.0275565
BUE60_13595	hypothetical protein	1.63649	-5.54256	-5.54256	7.34782	0.000186011	0.0275565
BUE60_15180	hypothetical protein	-0.643687	-6.95686	-6.95686	7.41518	0.000178232	0.0275565
BUE60_19345	glutathione S-transferase	0	6.55364	7.98216	7.93946	0.000184735	0.0275565
BUE60_21160	hypothetical protein	0.130148	-6.04703	-6.04703	6.99781	0.000190176	0.0275565
BUE60_24965	hypothetical protein	1.092	-5.7761	-5.7761	7.22362	0.000197817	0.0279646
BUE60_21340	hypothetical protein	0.489961	-0.876069	-6.23156	7.43552	0.000214446	0.0295935
BUE60_01650	thiosulfate sulfurtransferase	-6.07151	0.0839981	-6.07151	6.81751	0.000233713	0.0315023
BUE60_10700	molecular chaperone DnaK	0	6.59073	7.73223	7.78859	0.000254116	0.033474
BUE60_27730	glycoside hydrolase 68 family protein	1.99012	1.5509	1.56753	10.9663	0.000266246	0.0342925
BUE60_02230	prevent-host-death protein	0.759926	-5.94885	-5.94885	7.19075	0.000283911	0.0357728
BUE60_17400	transposase	-6.7498	-0.974212	-6.7498	7.0437	0.000399966	0.0493235
BUE60_09700	30S ribosomal protein S3	-0.25804	-0.86626	-1.83476	10.5992	0.00043342	0.0523355
BUE60_25785	chaperonin GroL	0.57601	-1.49145	-0.640136	10.6487	0.000447161	0.0528928
BUE60_06660	hypothetical protein	0.308284	0.295896	-5.96605	7.34131	0.000504209	0.0573018
BUE60_23685	type III chaperone protein ShcN	0.791859	2.27405	1.26105	10.0597	0.000499627	0.0573018
BUE60_12330	cysteine hydrolase	2.28369	2.6851	-4.08027	7.22496	0.000552868	0.0607514
BUE60_18905	HslU--HslV peptidase proteolytic subunit	1.65815	0.192043	2.48749	9.84749	0.000565872	0.0607514
BUE60_28885	IS66 family transposase	0.407687	-6.25623	-6.25623	7.26181	0.000566007	0.0607514
BUE60_26610	transposase	0	7.16318	8.60397	8.47751	0.000608566	0.0641318
BUE60_12825	GntR family transcriptional regulator	-3.71429	-7.56884	-3.23523	7.52174	0.000642898	0.0657758
BUE60_17470	1-(5-phosphoribosyl)-5-((5- phosphoribosylamino)methylideneamino)imidazole-4- carboxamide isomerase	0.1607	-6.29092	-6.29092	7.18888	0.000652066	0.0657758
BUE60_19335	hypothetical protein	3.39819	1.07108	-4.22353	7.60798	0.000658212	0.0657758
BUE60_29200	hypothetical protein	-2.68519	-7.0603	-7.0603	7.11086	0.000694789	0.0682542
BUE60_07150	IS3 family transposase	3.57085	-3.93558	-3.93558	7.38045	0.000707022	0.0682983
BUE60_21075	phna protein alkylphosphonate uptake	0.018146	-1.62145	-6.47975	7.38546	0.000725737	0.0689569
BUE60_27745	hypothetical protein	1.89857	0.396512	-6.92905	8.92295	0.000744722	0.0696195
BUE60_21475	ABC transporter substrate-binding protein	2.60127	0.0656253	0.341459	8.70337	0.000796289	0.0732585
BUE60_15495	hypothetical protein	1.8088	2.13056	1.63254	9.7852	0.000851652	0.0759412
BUE60_28550	hypothetical protein	6.28264	8.43938	0	7.91261	0.000844909	0.0759412
BUE60_22845	hypothetical protein	-6.87515	1.56422	-6.87515	8.06109	0.000943775	0.0828806
BUE60_02805	D-hexose-6-phosphate mutarotase	-0.985761	-3.05392	-1.17007	9.23032	0.000979077	0.0846975
BUE60_28540	phospholipase	0	7.51168	0	6.88431	0.00100083	0.085306
BUE60_15770	dipeptide ABC transporter permease DppC	-3.81395	3.1139	-3.81395	6.64606	0.00102336	0.0859625
BUE60_25850	IS630 family transposase	-5.25668	2.85902	-5.25668	7.52717	0.00104758	0.0867399
BUE60_23415	hypothetical protein	-6.49249	-0.633624	-6.49249	6.92954	0.00113292	0.0924849
BUE60_02790	sugar ABC transporter permease	-1.60463	-1.04277	-1.66657	10.4278	0.00116676	0.0929321
BUE60_06270	efflux transporter periplasmic adaptor subunit	-1.16271	-0.591893	-6.46943	7.19622	0.00117047	0.0929321
BUE60_11475	Cd(II)/Pb(II)-responsive transcriptional regulator	1.78946	1.4208	-4.80667	7.24222	0.00125238	0.0980918
BUE60_08690	flagellar biosynthetic protein FliO	1.32638	-5.15132	-5.15132	6.89066	0.0012734	0.0983712
BUE60_19630	hypothetical protein	-2.56629	-6.85827	-6.85827	6.97748	0.00130682	0.0983712
BUE60_28090	transposase	0	7.45244	0	6.84445	0.00130686	0.0983712
BUE60_01880	phage tail protein	6.78049	5.30783	6.57077	7.56463	0.00133926	0.0995175
BUE60_19560	holliday junction resolvasome, helicase subunit	0	6.77772	0	6.43294	0.00138659	0.100459
BUE60_27060	TetR family transcriptional regulator	1.03604	-5.4373	-5.4373	6.94902	0.00138482	0.100459
BUE60_12820	methylisocitrate lyase	-3.52066	-7.10728	-2.08463	7.29221	0.00143242	0.102498
BUE60_15555	hypothetical protein	-6.82796	-6.82796	-6.82796	6.81335	0.00146517	0.103562
BUE60_18475	BolA family transcriptional regulator	-2.86205	-0.604012	1.13367	8.62429	0.00149691	0.104531
BUE60_06410	translation initiation factor IF-1	1.9617	0.853937	-5.76048	7.98832	0.00163588	0.112876
BUE60_10385	hypothetical protein	0.00203291	-5.61774	-5.61774	6.66446	0.00176274	0.120198
BUE60_02325	hypothetical protein	-2.2334	-0.349082	-6.99627	7.5083	0.00186283	0.123273
BUE60_08535	cbb3-type cytochrome C oxidase subunit 3	-6.54588	0.254874	-6.54588	7.20608	0.00193912	0.123273
BUE60_12780	ribonuclease activity regulator protein RraA	0.176052	1.11801	-5.73049	7.33521	0.00192479	0.123273
BUE60_20605	CsbD family protein	2.13701	0.505242	2.47342	9.95759	0.00186859	0.123273
BUE60_24605	hypothetical protein	-2.09931	-6.41692	-6.41692	6.73063	0.00195672	0.123273
BUE60_25520	hypothetical protein	0.695548	-0.921946	-5.71706	7.12038	0.0019366	0.123273
BUE60_28135	hypothetical protein	2.28509	0.529814	1.20457	9.19353	0.00195258	0.123273
BUE60_07505	ribosome silencing factor	0.256674	-0.600592	-6.39561	7.50973	0.00198679	0.123822
BUE60_28115	IS630 family transposase	0.998081	-0.809242	-7.5336	8.80792	0.00203498	0.125476
BUE60_15470	resolvase	0	7.38224	0	6.8018	0.00206292	0.12586
BUE60_05795	histidine kinase	1.11518	-0.0328577	-5.81995	7.47635	0.00211364	0.12612
BUE60_11795	protein-(glutamine-N5) methyltransferase, release factor-specific	-0.209656	-1.82733	-6.53752	7.33762	0.00209517	0.12612
BUE60_21225	hypothetical protein	0.544116	-5.67213	-5.67213	6.89789	0.00213246	0.12612
BUE60_23740	hypothetical protein	1.1209	-0.818433	-5.44111	7.1063	0.00220313	0.128983
BUE60_03640	aldehyde dehydrogenase	5.82481	5.34136	0	6.52821	0.00229362	0.129404
BUE60_13415	molybdopterin converting factor subunit 1	-6.09022	-6.09022	-6.09022	6.36548	0.00223919	0.129404
BUE60_16815	hypothetical protein	-0.0238217	-7.97976	-2.59826	8.61963	0.00229963	0.129404
BUE60_19150	hypothetical protein	2.85866	-3.79777	-3.79777	6.81158	0.00225972	0.129404
BUE60_12495	cytochrome C	-6.06466	-6.06466	-6.06466	6.35181	0.00247459	0.137911
BUE60_16335	peptidase C1	-0.0944041	-0.0768392	-5.94003	7.13226	0.00261566	0.144385
BUE60_09720	50S ribosomal protein L14	-0.056762	0.114425	-2.47988	9.72349	0.00265602	0.145229
BUE60_17405	AAA family ATPase	0.58842	-6.12239	-6.12239	7.24306	0.00277725	0.150439
BUE60_18950	polyhydroxyalkanoic acid system protein	6.42041	6.35171	6.73654	7.63995	0.0029223	0.15683
BUE60_07275	NAD(+) synthase	-0.278778	-6.52841	-0.533535	7.56384	0.00296723	0.15778
BUE60_11195	GTPase	1.08388	-4.79106	-4.79106	6.54834	0.0030525	0.160839
BUE60_26515	dioxygenase	0.803015	-4.84991	-4.84991	6.47429	0.00318304	0.166206
BUE60_04355	hypothetical protein	-0.987263	-7.71059	-1.51815	8.18895	0.00331908	0.171762
BUE60_05435	DNA-binding protein	3.94796	5.13838	1.84203	8.55511	0.00341236	0.173491
BUE60_25715	hypothetical protein	6.20904	0	6.71669	7.27952	0.00340055	0.173491
BUE60_09550	hypothetical protein	0	7.22479	0	6.70035	0.00362273	0.182585
BUE60_23585	transcriptional regulator	2.06658	-5.00562	2.56571	8.08658	0.00367897	0.183822
BUE60_20410	tetraacyldisaccharide 4'-kinase	0.701754	-5.37613	-5.37613	6.76135	0.00391632	0.192364
BUE60_24390	Cro/Cl family transcriptional regulator	0.362951	-6.04724	-0.164435	7.44833	0.00391392	0.192364
BUE60_19130	hypothetical protein	6.90437	5.26401	6.90968	7.72719	0.00403834	0.196691
BUE60_12515	hypothetical protein	-0.920248	-7.49196	-0.212904	8.32058	0.00412904	0.199433
BUE60_28130	OsmC family peroxiredoxin	2.75981	1.12593	2.16928	9.1652	0.004201	0.201231
BUE60_01165	YbaB/EbfC family nucleoid-associated protein	-0.259993	-1.35357	-1.71438	10.3465	0.00432918	0.205672
BUE60_25740	lysine transporter LysE	1.46277	1.49833	-4.67331	7.03584	0.00438043	0.206414
BUE60_28030	AAA family ATPase	0.298226	0.942281	-1.06864	9.7514	0.00449488	0.2101
BUE60_01755	hypothetical protein	-3.02959	-7.86025	-0.289822	8.38211	0.00489338	0.213175
BUE60_02785	sugar ABC transporter permease	-1.11458	-0.152666	-1.60067	10.1213	0.0048678	0.213175
BUE60_06975	2-isopropylmalate synthase	-1.05652	-2.06939	-1.76542	9.36009	0.0047865	0.213175
BUE60_07965	hypothetical protein	0.145299	-1.13667	-6.82769	7.75654	0.0047177	0.213175
BUE60_18065	FAD-binding protein	-1.84553	-7.19013	-7.19013	7.31621	0.00496525	0.213175
BUE60_19895	hypothetical protein	0	7.10818	4.97699	6.89538	0.00464613	0.213175
BUE60_20575	tRNA-specific adenosine deaminase	0.746691	-0.720236	-5.55589	7.04113	0.00491114	0.213175
BUE60_22285	hypothetical protein	6.67777	5.74345	0	7.0038	0.00472875	0.213175
BUE60_23830	addiction module antidote protein, HigA family	0.263967	1.91338	-5.34331	7.34492	0.0049648	0.213175
BUE60_25005	LysR family transcriptional regulator	-0.0376222	-5.27981	-5.27981	6.4479	0.00460931	0.213175
BUE60_25975	response regulator SirA	0	6.49897	0	6.2835	0.00492793	0.213175
BUE60_10000	hypothetical protein	0	7.16298	0	6.66161	0.00505086	0.213685
BUE60_18160	hypothetical protein	-0.420894	-6.47545	-6.47545	7.11661	0.0050375	0.213685
BUE60_01180	transcriptional regulator	4.6914	6.40261	0	6.51511	0.00524478	0.215594
BUE60_03310	sodium:alanine symporter	-0.286014	1.50374	-2.89139	7.34588	0.0051916	0.215594
BUE60_04990	succinate--CoA ligase subunit alpha	-0.592856	-1.1664	-1.63545	10.1427	0.00523034	0.215594
BUE60_13500	multidrug transporter	-6.65178	-6.65178	-2.14795	6.88492	0.00515216	0.215594
BUE60_10355	glutathione peroxidase	0.520237	0.764351	-5.60141	7.23306	0.00533111	0.217599
BUE60_25695	DUF2292 domain-containing protein	4.90005	6.95412	0	6.79985	0.00548781	0.222429
BUE60_02285	thioesterase	-6.40553	-0.505603	-0.489709	7.30935	0.0056323	0.2267
BUE60_02360	arg-tox_cyclase	-0.495413	-0.609103	-6.24488	7.16538	0.00667419	0.237914
BUE60_23660	type III effector (translocator) HrpK	-0.0610994	1.35034	0.418331	12.7914	0.00605571	0.237914
BUE60_03110	IS5 family transposase	-0.255916	-1.07274	-1.87404	13.8213	0.00654441	0.237914
BUE60_04685	hypothetical protein	0.889194	-0.73823	-5.36029	6.95665	0.00658596	0.237914
BUE60_05185	peptidylprolyl isomerase	-0.538504	-6.43174	-6.43174	7.04915	0.00631874	0.237914
BUE60_07955	hypothetical protein	5.21417	0	7.99125	7.83933	0.00632704	0.237914
BUE60_08280	hypothetical protein	-4.31121	2.5812	-4.31121	6.68162	0.00669828	0.237914
BUE60_08840	hypothetical protein	0.277459	0.544976	1.92349	9.71018	0.0060641	0.237914
BUE60_14005	carboxylate--amine ligase	-1.08004	-0.207965	-5.73562	6.7597	0.00632245	0.237914
BUE60_16965	50S ribosomal protein L35	-1.69313	1.09499	1.11235	9.16207	0.0065735	0.237914
BUE60_17135	hypothetical protein	-2.06531	1.00584	-6.15215	7.29545	0.00674443	0.237914
BUE60_17445	hypothetical protein	0	0	6.98286	6.94575	0.00668045	0.237914
BUE60_18710	protein TolR	-5.84219	-5.84219	-5.84219	6.2367	0.00611144	0.237914
BUE60_19985	hypothetical protein	-6.69666	0.403529	-6.69666	7.37297	0.00599407	0.237914
BUE60_20420	biopolymer transporter ExbB	-0.0372837	0.245498	-6.01262	7.26597	0.00625009	0.237914
BUE60_21045	serine kinase/phosphatase	3.92228	0.494328	2.08437	8.40839	0.00647524	0.237914
BUE60_21680	transcriptional regulator	-5.98951	-0.730424	-5.98951	6.58243	0.00630025	0.237914
BUE60_23975	inositol monophosphatase	1.52479	1.9585	-4.77365	7.25637	0.00675596	0.237914
BUE60_24045	hypothetical protein	-1.08513	-0.247467	-6.45778	7.26781	0.00613258	0.237914
BUE60_24830	hypothetical protein	-0.0509407	-0.641003	-5.68343	6.87441	0.00636535	0.237914
BUE60_28810	NAD-dependent deacylase	2.9633	2.55639	-3.34348	6.9267	0.00677291	0.237914
BUE60_00490	GNAT family N-acetyltransferase	1.01061	-6.06713	-1.79929	7.50829	0.00690649	0.241145
BUE60_09735	30S ribosomal protein S14	-1.05019	0.50946	-1.37115	9.44783	0.00696517	0.241652
BUE60_09805	bacterioferritin	1.03488	-1.60494	0.928351	9.73062	0.00704251	0.241652
BUE60_15890	alpha/beta hydrolase	4.47957	3.95905	2.14978	7.28222	0.00704609	0.241652
BUE60_15055	ArsC family reductase	-5.60086	1.04643	0.218861	7.23089	0.00711468	0.242569
BUE60_12605	acetyl-CoA acetyltransferase	-0.295313	-5.41891	-5.41891	6.45849	0.00724046	0.245414
BUE60_22835	Cor-Cma_thioesterase_cmaT	-0.310344	-5.83375	-5.83375	6.70677	0.00739139	0.249073
BUE60_02140	DUF4124 domain-containing protein	-0.39812	-0.790698	-6.20133	7.13151	0.00779891	0.25524
BUE60_02255	hypothetical protein	4.17612	4.0872	4.54317	8.99008	0.00783864	0.25524
BUE60_05020	hypothetical protein	0.779637	-5.54064	0.789348	7.43256	0.00772127	0.25524
BUE60_16060	cyclic nucleotide-binding protein	-0.379852	-1.53409	-6.07822	6.96834	0.00768526	0.25524
BUE60_19700	molecular chaperone HtpG	0.852874	-1.16684	-0.205985	9.4201	0.00771398	0.25524
BUE60_27995	SAM-dependent methyltransferase	-5.91274	-0.369529	-5.91274	6.6053	0.00780392	0.25524
BUE60_04695	uracil phosphoribosyltransferase	-0.286882	1.38747	-5.60549	7.23605	0.0079854	0.256488
BUE60_14565	MFS transporter	-0.0301171	-5.195	-5.195	6.40159	0.00799671	0.256488
BUE60_18595	carbon-nitrogen hydrolase	1.46807	-0.91252	-0.740296	8.47057	0.00800972	0.256488
BUE60_19160	hypothetical protein	2.3292	-0.509841	2.7639	8.57799	0.0080608	0.256705
BUE60_06155	hypothetical protein	0	7.04349	0	6.58436	0.00816131	0.258486
BUE60_04295	hypothetical protein	-0.979912	-5.3287	-5.3287	6.26181	0.00833945	0.261924
BUE60_18665	DNA starvation/stationary phase protection protein	0.45299	-6.71041	-0.730957	7.91394	0.0083762	0.261924
BUE60_27520	LysR family transcriptional regulator	0.12267	-4.9441	-4.9441	6.30706	0.00840541	0.261924
BUE60_03930	type VI secretion system-associated protein	-1.81749	-6.05113	-6.05113	6.53801	0.00857371	0.262927
BUE60_08260	superfamily II DNA/RNA helicase, SNF2 family protein	3.86103	2.70718	2.53475	8.87466	0.0085279	0.262927
BUE60_26835	dTDP-4-dehydrorhamnose 3,5-epimerase	-0.175043	-2.00508	-6.36237	7.20255	0.00853196	0.262927
BUE60_17045	LysR family transcriptional regulator	3.0571	-3.17153	-3.17153	6.52778	0.00894552	0.272886
BUE60_22540	hypothetical protein	1.74649	-4.82532	1.7249	7.49013	0.00905137	0.274669
BUE60_01665	16S rRNA (adenine(1518)-N(6)/adenine(1519)-N(6))- dimethyltransferase	-0.567261	1.12432	-5.25044	6.84595	0.00916984	0.276815
BUE60_12525	AsnC family transcriptional regulator	-0.40514	-5.83089	-5.83089	6.67828	0.00927305	0.27848
BUE60_08375	integrase	6.30541	5.95749	0	6.86549	0.00932804	0.278687
BUE60_08975	GABA permease	0.70849	-5.27169	0.826592	7.21777	0.00955952	0.284138
BUE60_12265	hypothetical protein	-1.23381	-0.999455	2.09746	9.47911	0.00969421	0.286671
BUE60_10425	hypothetical protein	0.800872	-1.11557	-6.70789	7.94347	0.00978849	0.28799
BUE60_05160	pilus assembly protein PilW	-0.208619	0.217969	-5.80221	7.0599	0.00985822	0.288577
BUE60_08085	NADPH-dependent 7-cyano-7-deazaguanine reductase QueF	0.571685	0.0737517	-5.32908	6.91516	0.0101575	0.295845
BUE60_07540	pilus assembly protein TadE	2.45401	2.11236	-3.54639	6.76034	0.0103691	0.300498
BUE60_15725	hypothetical protein	4.68065	6.71726	0	6.64984	0.0111442	0.321351
BUE60_23700	DUF2986 domain-containing protein	2.29537	-4.534	-4.534	6.987	0.0113425	0.325451
BUE60_13975	HAD family hydrolase	0.216918	-3.60766	2.78962	6.78283	0.0121569	0.338757
BUE60_18240	hypothetical protein	0	0	6.8248	6.82443	0.0121181	0.338757
BUE60_20645	hypothetical protein	0.316046	-1.2713	-3.53633	7.32219	0.0121186	0.338757
BUE60_27980	galactose 1-dehydrogenase	-0.789033	-0.675175	-6.2647	7.10264	0.0120555	0.338757
BUE60_28070	hypothetical protein	2.32972	-3.81891	-3.81891	6.53722	0.0120137	0.338757
livG	high-affinity branched-chain amino acid ABC transporter ATP-binding protein LivG	-2.45911	0.477552	-5.42232	6.58839	0.0119282	0.338757
BUE60_29110	DDE transposase	-1.78826	-6.29467	-6.29467	6.69295	0.0122723	0.340337
BUE60_26925	hypothetical protein	0	0	5.68834	6.18458	0.0126168	0.348224
algL	poly(beta-D-mannuronate) lyase	-0.249681	-1.04418	-5.90421	6.9268	0.0129128	0.354703
BUE60_00295	30S ribosomal protein S1	-0.383082	-0.842368	-1.27572	11.2134	0.0136058	0.359851
BUE60_01685	aminoglycoside phosphotransferase	0.442551	-1.58331	-5.2659	6.66824	0.013607	0.359851
BUE60_06520	NADH-quinone oxidoreductase subunit K	-0.570753	-6.16426	-6.16426	6.85259	0.0134591	0.359851
BUE60_08930	type III chaperone protein ShcA	-5.35453	2.61917	2.46389	8.33621	0.0134969	0.359851
BUE60_08970	hypothetical protein	1.29687	1.91207	-4.68436	7.10327	0.0137562	0.359851
BUE60_10155	hypothetical protein	0.687829	-4.9071	-4.9071	6.46625	0.0135787	0.359851
BUE60_15600	hypothetical protein	-0.414041	-7.35611	-1.63075	8.02231	0.0135477	0.359851
BUE60_21260	NADPH:quinone reductase	2.43146	0.259928	2.78729	8.21136	0.0134551	0.359851
BUE60_25030	hypothetical protein	-0.144793	-5.93584	-5.93584	6.82628	0.0137513	0.359851
BUE60_27295	alpha/beta hydrolase	2.00302	2.2772	-3.42654	6.56808	0.0137831	0.359851
fabG_1	3-oxoacyl-ACP reductase	-0.43294	-0.937602	-2.83291	8.52675	0.0133872	0.359851
BUE60_17215	hypothetical protein	1.58474	1.55274	0.929557	10.5966	0.0139868	0.363531
BUE60_05885	hypothetical protein	-1.98468	-0.285656	-3.33496	9.03902	0.0143303	0.367516
BUE60_13150	hypothetical protein	-0.998825	-5.56432	-5.56432	6.3851	0.0143026	0.367516
BUE60_16165	ATP-dependent protease ATP-binding subunit ClpX	0.0126229	-0.667373	-1.15589	10.7028	0.0142521	0.367516
BUE60_16080	23S rRNA methyltransferase	-0.15266	-5.42107	-5.42107	6.49921	0.0144569	0.369128
BUE60_00965	hypothetical protein	6.30628	0	5.02303	6.7895	0.0146946	0.373551
BUE60_26950	very short patch repair endonuclease	-5.60721	-0.893602	-5.60721	6.33658	0.0147803	0.374089
BUE60_14760	hypothetical protein	-0.642703	-6.05983	-3.19633	6.82009	0.0150409	0.375762
BUE60_16020	hypothetical protein	-5.57843	1.12971	1.58078	7.70662	0.0149621	0.375762
BUE60_21695	hypothetical protein	6.1225	0	0	6.38597	0.0150226	0.375762
BUE60_01455	lipid hydroperoxide peroxidase	-1.148	-2.22605	-0.295704	9.06234	0.0151624	0.377173
BUE60_06440	tRNA 2-thiouridine(34) synthase MnmA	-0.80172	-1.44776	-5.92427	6.76875	0.0154907	0.382061
BUE60_18645	HIT family protein	1.52244	-5.47532	1.64477	7.91752	0.0154516	0.382061
BUE60_03395	acyl-CoA thioesterase	0.53119	0.195015	-5.38173	6.9589	0.0156116	0.38341
BUE60_15380	hypothetical protein	-0.861627	-6.14277	-6.14277	6.76848	0.0156919	0.383757
BUE60_13410	molybdenum cofactor biosynthesis protein MoaE	0.689279	-4.76604	2.11294	7.33401	0.0157859	0.384433
BUE60_16740	glutaredoxin	-0.377606	-5.95857	-5.95857	6.77278	0.0160116	0.388297
BUE60_02035	hypothetical protein	0.233486	-5.22779	-5.22779	6.49768	0.0162075	0.390263
BUE60_02565	RNA-binding protein	0.564497	-5.45079	1.63609	7.62806	0.0164543	0.390263
BUE60_10570	hypothetical protein	-0.492468	-6.54051	-0.165485	7.61491	0.0164182	0.390263
BUE60_16625	Tir chaperone family protein	-0.714792	0.686003	0.968812	9.99672	0.0164868	0.390263
BUE60_22925	hypothetical protein	0	6.80122	0	6.44325	0.0164966	0.390263
BUE60_28575	hypothetical protein	-0.278186	-6.71084	0.175432	7.90854	0.0162884	0.390263
BUE60_00590	DUF4946 domain-containing protein	-0.0822781	-1.72638	-5.69013	6.77208	0.0167381	0.391186
BUE60_07895	XRE family transcriptional regulator	-4.65703	1.28068	-4.65703	6.33753	0.0166959	0.391186
BUE60_16175	DNA-binding protein HU	-1.65882	-0.0247462	-0.550842	10.254	0.0166206	0.391186
BUE60_00080	hypothetical protein	-0.115862	-1.15964	-6.19674	7.16425	0.0177655	0.394207
BUE60_00465	hypothetical protein	1.81672	-1.21374	1.59781	8.50348	0.017267	0.394207
BUE60_02800	porin	-0.597668	-0.361114	-1.32495	12.1636	0.0175482	0.394207
BUE60_03560	hypothetical protein	0	0	6.70747	6.737	0.017646	0.394207
BUE60_05610	hypothetical protein	7.02227	0	7.08711	7.73094	0.0172717	0.394207
BUE60_07575	arginine decarboxylase	0.907453	-0.464603	-4.65496	6.52551	0.0175228	0.394207
BUE60_07925	IS5 family transposase	-0.0970034	-0.965017	-1.65843	9.22383	0.0170301	0.394207
BUE60_09295	transferase	0.870915	-0.499812	-5.58548	7.13663	0.017876	0.394207
BUE60_12595	salicylaldehyde dehydrogenase	-0.752479	0.00469345	-5.51465	6.70793	0.0169786	0.394207
BUE60_14060	DNA gyrase inhibitor YacG	-6.01258	-0.156906	1.31722	7.72367	0.0175926	0.394207
BUE60_16870	hypothetical protein	-5.00933	1.45752	-5.00933	6.60656	0.0178327	0.394207
BUE60_18825	hypothetical protein	-2.35835	0.716999	1.21018	8.25225	0.0177052	0.394207
BUE60_22495	F0F1 ATP synthase subunit delta	-0.597272	0.789257	-3.15225	8.54153	0.0178876	0.394207
BUE60_27225	GNAT family acetyltransferase	0	0	6.68794	6.73539	0.017642	0.394207
BUE60_29215	transposase	-6.68085	-6.68085	-6.68085	6.71826	0.017495	0.394207
BUE60_01130	GNAT family N-acetyltransferase	0	5.55227	5.34962	6.41317	0.0181018	0.395944
BUE60_16945	DNA-binding protein	-1.86295	-0.29109	-0.894894	13.62	0.018103	0.395944
BUE60_20490	ABC transporter	-1.16663	-2.47409	-6.28016	6.86209	0.0190566	0.415234
BUE60_28335	hypothetical protein	0	0	6.65467	6.73025	0.0192646	0.418193
BUE60_00245	YciK family oxidoreductase	-1.50809	-0.818349	-5.78891	6.63414	0.019414	0.419864
BUE60_01620	dihydroneopterin aldolase	6.05628	0	0	6.35252	0.0197649	0.422722
BUE60_09800	50S ribosomal protein L17	-0.393128	0.0128926	-1.68587	9.68582	0.0197502	0.422722
BUE60_15090	SAM-dependent methyltransferase	0.541946	0.705621	-4.68552	6.59274	0.0196675	0.422722
BUE60_06815	magnesium/cobalt efflux protein	0.217081	-2.80574	-2.88139	7.53016	0.0199136	0.422782
BUE60_27450	coenzyme PQQ precursor peptide PqqA	6.90413	0	6.96575	7.633	0.0198692	0.422782
BUE60_06610	hypothetical protein	6.17471	6.59503	0	6.99593	0.0200089	0.423253
BUE60_10105	peptide ABC transporter substrate-binding protein	5.97754	0	0	6.30814	0.0201031	0.423699
BUE60_22910	hypothetical protein	0.263574	-0.441144	-6.59564	7.69591	0.0204845	0.430174
BUE60_23035	molybdopterin-binding protein	-0.780519	-5.57966	-5.57966	6.43698	0.0205995	0.431028
BUE60_23750	oxidoreductase	5.0634	6.36567	0	6.58044	0.0208155	0.433981
BUE60_13540	hypothetical protein	1.20539	-4.85551	-4.85551	6.64177	0.0209849	0.435945
BUE60_01835	ArsR family transcriptional regulator	7.08008	6.17618	6.76448	7.83942	0.0213595	0.442141
BUE60_11325	hypothetical protein	1.66351	0.91203	-4.02126	6.56028	0.0215806	0.445128
BUE60_25675	sulfate ABC transporter ATP-binding protein	-2.46159	0.640625	-4.91171	6.33513	0.0218249	0.448572
BUE60_13425	ATPase	1.49303	0.539452	0.915898	9.67068	0.0220439	0.451471
BUE60_11095	hypothetical protein	0	6.71424	0	6.39502	0.0226023	0.460486
BUE60_11485	N-formylglutamate deformylase	1.91802	2.13159	-3.7091	6.68313	0.0226429	0.460486
BUE60_01985	hypothetical protein	0	6.71424	0	6.39502	0.023463	0.475201
BUE60_02600	nucleotide exchange factor GrpE	1.32978	-0.203025	0.45335	10.2402	0.0236151	0.475201
BUE60_15385	DUF1289 domain-containing protein	-0.0381005	-6.5362	0.734878	8.01683	0.0236756	0.475201
BUE60_21295	bile acid:sodium symporter	-0.632277	-1.25655	-5.6969	6.67422	0.0236944	0.475201
BUE60_05260	ClpXP protease specificity-enhancing factor	-5.91501	0.370584	0.548673	7.40342	0.0241094	0.481856
BUE60_05745	LysR family transcriptional regulator	-0.0573459	-5.10844	-5.10844	6.34722	0.02466	0.484692
BUE60_09625	50S ribosomal protein L10	-0.895835	-0.691425	-2.44412	9.45003	0.0257455	0.484692
BUE60_11585	hypothetical protein	0	6.67447	0	6.37341	0.0264577	0.484692
BUE60_12145	hypothetical protein	-1.26236	-5.40837	1.32278	7.19683	0.0253934	0.484692
BUE60_12905	glycosyltransferase	-0.83405	-6.55059	-3.03524	7.12927	0.0251412	0.484692
BUE60_14270	hypothetical protein	0.955769	2.67665	3.41301	7.62616	0.0245791	0.484692
BUE60_14315	topoisomerase II	-6.96747	-0.658854	-1.92628	7.45672	0.0249797	0.484692
BUE60_15485	hypothetical protein	-5.67133	1.40259	1.04167	7.63848	0.0254454	0.484692
BUE60_15950	magnesium chelatase	-1.43571	-1.14276	-5.66403	6.52692	0.0257576	0.484692
BUE60_16680	type III secretion protein	-0.36495	1.156	0.638784	12.0302	0.0255369	0.484692
BUE60_16970	50S ribosomal protein L20	-1.30467	-1.61237	-0.623042	10.4178	0.0265092	0.484692
BUE60_17505	hypothetical protein	-2.51752	-7.55318	-1.64	7.7907	0.0260089	0.484692
BUE60_17755	thymidylate synthase	0.478798	0.498349	-5.60795	7.16453	0.0262608	0.484692
BUE60_18480	anti-anti-sigma factor	-5.34624	-5.34624	1.29986	7.02682	0.0250291	0.484692
BUE60_19225	DNA-binding response regulator	-6.16301	-6.16301	-2.06851	6.57867	0.0245376	0.484692
BUE60_19705	hypothetical protein	1.79329	0.656502	2.93513	8.92794	0.0252309	0.484692
BUE60_19935	glycine/betaine ABC transporter permease	2.94777	-2.9549	3.32276	7.04917	0.0261131	0.484692
BUE60_20380	23S rRNA pseudouridine(955/2504/2580) synthase	0.0688214	0.155248	-5.05985	6.61171	0.0263367	0.484692
BUE60_21325	nucleotide pyrophosphohydrolase	-0.813527	0.446444	-5.77996	6.97897	0.0260391	0.484692
BUE60_21835	ATP-dependent zinc protease	0.301473	-5.54946	1.46673	7.57639	0.0244766	0.484692
BUE60_22195	hypothetical protein	0	6.67447	0	6.37341	0.0254423	0.484692
BUE60_22670	GNAT family N-acetyltransferase	-5.55465	0.419881	-0.0594386	6.9677	0.0255499	0.484692
BUE60_24050	glutamate 5-kinase	-0.318361	-0.48357	-2.78504	8.14765	0.0264816	0.484692
BUE60_24695	ABC transporter ATP-binding protein	-1.00934	-1.82714	-5.82849	6.63576	0.0248412	0.484692
BUE60_26880	hypothetical protein	0	6.48568	6.24747	6.99317	0.025703	0.484692
BUE60_28795	hypothetical protein	-1.3994	-5.98572	-5.98572	6.56176	0.0262095	0.484692
BUE60_28925	IS630 family transposase	6.58066	0	0	6.64144	0.0249353	0.484692
BUE60_00230	PAS domain S-box protein	0.10341	-5.71143	-0.906385	6.97945	0.0267612	0.487151
BUE60_10745	hypothetical protein	-0.274779	-0.604907	-6.04508	7.07453	0.0268118	0.487151
BUE60_02520	ribosome maturation factor RimP	-6.56677	-6.56677	-1.69867	6.89083	0.0271821	0.490803
BUE60_17525	EscR/YscR/HrcR family type III secretion system export apparatus protein	-0.284972	-0.164235	-1.50289	9.5503	0.0271529	0.490803
BUE60_03265	acyl-CoA thioesterase	-1.68924	1.80871	1.82667	7.81856	0.0275991	0.492198
BUE60_14835	hypothetical protein	0.228881	-6.0778	0.23909	7.53499	0.0274549	0.492198
BUE60_15930	chemotaxis protein	-0.588408	0.0735264	-5.0862	6.48353	0.0275876	0.492198
BUE60_19685	3-hydroxyacyl-[acyl-carrier-protein] dehydratase FabA	-0.732799	-0.661375	-2.83662	8.71529	0.0273487	0.492198
BUE60_02750	RNA polymerase subunit sigma-24	-0.0941756	0.698563	-5.59458	7.0494	0.0279246	0.495624
BUE60_27055	alpha/beta hydrolase	1.55814	-0.461326	0.0456582	8.72816	0.0279622	0.495624
BUE60_04980	dihydrolipoyl dehydrogenase	-0.35153	-1.08851	-1.96562	8.88663	0.0282759	0.496942
BUE60_17205	hypothetical protein	0.0199767	-0.708065	-2.45988	9.60189	0.0282481	0.496942
BUE60_26710	thiol:disulfide interchange protein	-2.35583	-5.79715	-5.79715	6.33509	0.0282938	0.496942
BUE60_01945	hypothetical protein	-0.0521776	-5.62166	-0.450056	6.95233	0.0290149	0.505016
BUE60_16785	EamA family transporter	-1.36337	-0.0837602	-5.40262	6.53362	0.028867	0.505016
BUE60_29005	restriction endonuclease HopAE1	0.79323	1.10092	-0.975393	9.29488	0.0289678	0.505016
BUE60_07930	HAD family hydrolase	0.744096	0.246667	-4.90674	6.7121	0.0292357	0.507336
BUE60_04435	HopJ type III effector protein	1.23238	-5.54577	1.31964	7.75765	0.0295616	0.508947
BUE60_04230	efflux transporter periplasmic adaptor subunit	1.45574	1.49917	-3.86211	6.49783	0.029592	0.508947
BUE60_07320	hypothetical protein	-0.254263	-0.149286	-1.28816	10.3529	0.0295006	0.508947
BUE60_06795	hypothetical protein	-0.0950147	-5.57155	-5.57155	6.60707	0.0299322	0.513275
BUE60_19950	glycine/betaine ABC transporter ATP-binding protein	0.505354	-5.49971	-0.298588	7.0516	0.0301039	0.514698
BUE60_12755	porin	-0.0576703	-1.00179	-1.18953	12.3804	0.0306516	0.51795
BUE60_15490	hypothetical protein	0.0448607	-0.60306	1.838	8.8068	0.03043	0.51795
BUE60_17175	methylmalonate-semialdehyde dehydrogenase (acylating)	-2.38053	-5.30416	-5.30416	6.08669	0.0306253	0.51795
BUE60_18545	RNase adaptor protein RapZ	-0.193512	-0.481071	-3.37311	7.80162	0.0304979	0.51795
BUE60_22675	urease subunit beta	-0.757773	-5.82358	-5.82358	6.58477	0.0308256	0.519376
BUE60_16150	hypothetical protein	-1.49662	-5.90956	-5.90956	6.49683	0.0310355	0.51989
BUE60_21850	hypothetical protein	-6.47037	-6.47037	-6.47037	6.58707	0.0310151	0.51989
BUE60_09035	flagellar protein FliJ	-2.08442	-5.74771	-5.74771	6.33204	0.0314028	0.522192
BUE60_19680	hypothetical protein	-5.86063	-5.86063	-5.86063	6.24567	0.0314432	0.522192
BUE60_27845	IS630 family transposase	0	0	6.5265	6.62287	0.0314291	0.522192
BUE60_12005	hypothetical protein	0	0	6.52651	6.62287	0.0318086	0.52675
BUE60_24060	50S ribosomal protein L27	-0.557188	0.0898082	-1.53345	9.97459	0.032012	0.528608
BUE60_15355	inner membrane protein YpjD	0.716275	0.439234	-4.93867	6.75544	0.0323715	0.533026
BUE60_28640	hypothetical protein	-7.17963	-0.607073	0.781335	8.40022	0.0326332	0.535813
BUE60_00040	AraC family transcriptional regulator	-0.433899	-0.0659715	-5.64549	6.84257	0.0330155	0.538644
BUE60_04985	succinate--CoA ligase subunit beta	-0.779169	-0.915483	-2.31023	10.0694	0.0330176	0.538644
BUE60_13040	CopG family transcriptional regulator	0.766679	1.87713	-5.03033	7.20133	0.0330862	0.538644
BUE60_14110	copper oxidase	1.46546	-4.36096	2.12792	7.19742	0.0332703	0.538644
BUE60_14275	IS630 family transposase	0.124657	-0.879783	-0.908354	10.8242	0.0332659	0.538644
BUE60_17650	alcohol dehydrogenase	1.30756	-0.63335	-4.16121	6.36527	0.0334155	0.539488
BUE60_00330	competence protein ComEA	-2.34156	-1.37533	-6.3909	6.86802	0.0344377	0.543872
BUE60_02985	alcohol dehydrogenase	1.63973	-0.325011	1.06716	8.6872	0.0343528	0.543872
BUE60_03105	hypothetical protein	5.84456	0	0	6.24066	0.0343175	0.543872
BUE60_04405	hypothetical protein	-0.881707	1.28913	-4.992	6.68846	0.0340242	0.543872
BUE60_06435	NUDIX hydrolase	0.184901	-0.458175	-5.25236	6.67505	0.0340842	0.543872
BUE60_07750	antibiotic biosynthesis monooxygenase	-3.66181	2.54904	-3.66181	6.29087	0.034191	0.543872
BUE60_27350	hypothetical protein	0	4.54842	5.99201	6.49263	0.0344034	0.543872
gatB	aspartyl/glutamyl-tRNA amidotransferase subunit B	0.400128	-0.560413	-3.14512	7.37239	0.0344259	0.543872
BUE60_03470	protease modulator HflC	0.702229	-0.43433	-5.46739	6.98931	0.0347299	0.545513
BUE60_16770	4-carboxymuconolactone decarboxylase	5.19448	5.93091	0	6.46485	0.0346934	0.545513
BUE60_06635	TonB system transport protein ExbD	-1.37274	-0.116525	-5.87433	6.83088	0.0348732	0.546284
BUE60_14015	hypothetical protein	0	6.57923	0	6.32275	0.0350406	0.547427
BUE60_26565	mechanosensitive ion channel protein MscS	0.185873	-0.309345	-5.23962	6.68573	0.0352341	0.54897
BUE60_10760	conjugal transfer protein TrbB	0.741425	-4.45017	-4.45017	6.23601	0.0356659	0.551253
BUE60_14385	topoisomerase II	-5.93359	0.39758	-5.93359	6.81887	0.0355324	0.551253
BUE60_20405	hypothetical protein	6.31971	0	5.67035	6.94022	0.0355814	0.551253
BUE60_19020	DNA-binding response regulator	0.259666	-2.07343	-2.00174	8.13788	0.035908	0.552218
BUE60_20650	iron ABC transporter	-0.703462	-3.26503	-1.58587	8.33403	0.0359189	0.552218
BUE60_09045	flagellar assembly protein FliH	-0.662732	-6.07881	-1.46187	6.96864	0.03616	0.554453
BUE60_27635	hypothetical protein	-6.35962	-6.35962	-6.35962	6.52096	0.0363352	0.555669
BUE60_05815	hypothetical protein	-6.35962	-6.35962	-6.35962	6.52096	0.0364571	0.556066
BUE60_21210	hypothetical protein	-6.30434	-6.30434	-0.806549	6.89649	0.0366778	0.556505
BUE60_24025	siderophore-iron reductase FhuF	0.902108	2.37726	-3.82689	6.58108	0.0366153	0.556505
BUE60_04705	hypothetical protein	-0.177422	-6.48846	-6.48846	7.20925	0.036778	0.556568
BUE60_07935	tyrosine recombinase XerC	-1.33003	-2.18215	-5.85663	6.57574	0.0372264	0.557346
BUE60_12770	CrfX protein	1.05531	1.38965	-5.12848	7.207	0.0371309	0.557346
BUE60_16575	hypothetical protein	0	5.98405	0	6.04382	0.0373103	0.557346
BUE60_18245	hypothetical protein	-0.361322	-5.48023	1.47131	7.41488	0.0371768	0.557346
BUE60_20225	oxidoreductase	-0.73625	-1.12032	-3.32943	7.58254	0.0369922	0.557346
BUE60_03135	hypothetical protein	0	6.5544	0	6.3098	0.0377143	0.559009
BUE60_10735	hypothetical protein	5.92278	5.74395	6.64964	7.38234	0.0381931	0.559009
BUE60_11610	carbonate dehydratase	1.37527	0.161583	1.06239	9.40673	0.0376227	0.559009
BUE60_13990	trehalose phosphatase	-1.98711	0.73895	-4.79269	6.31989	0.0380467	0.559009
BUE60_15060	2,3,4,5-tetrahydropyridine-2,6-dicarboxylate N-succinyltransferase	0.153857	-0.603636	-3.15092	7.50616	0.0379374	0.559009
BUE60_26010	phosphoribosylaminoimidazolesuccinocarboxamide synthase	-1.44087	-6.62595	-2.84702	7.06871	0.0381097	0.559009
BUE60_26235	hypothetical protein	0	0	6.4472	6.57456	0.0381094	0.559009
BUE60_28005	alpha/beta hydrolase	6.64064	5.67542	5.04442	7.19401	0.0380432	0.559009
BUE60_11835	glutathione S-transferase	-0.932871	-1.62681	-5.96846	6.75586	0.0383881	0.560447
BUE60_20470	hypothetical protein	-3.00269	-6.99454	-2.06584	7.23644	0.0387635	0.564506
BUE60_02435	arg-tox_hypothetical protein	-0.836009	2.35999	2.39407	7.11134	0.0393627	0.565831
BUE60_03155	resolvase family site-specific recombinase	6.34299	0	6.52514	7.24684	0.0393341	0.565831
BUE60_04285	hypothetical protein	-1.25596	-6.24215	-6.24215	6.74866	0.0394043	0.565831
BUE60_05250	30S ribosomal protein S9	0.172567	-0.526543	-1.99036	10.0705	0.0389539	0.565831
BUE60_13240	hypothetical protein	5.2342	4.06346	0	6.11483	0.0394403	0.565831
BUE60_19690	beta-ketoacyl-[acyl-carrier-protein] synthase I	-0.0384172	-1.54535	-0.969798	9.35459	0.0392374	0.565831
BUE60_21255	LysR family transcriptional regulator	1.45734	1.44886	-3.81143	6.4594	0.0396376	0.565861
BUE60_23155	hypothetical protein	-2.12075	-6.2788	-6.2788	6.64129	0.0395735	0.565861
BUE60_24640	1-aminocyclopropane-1-carboxylate deaminase	0.484479	-1.72971	-5.35785	6.73518	0.040044	0.570258
BUE60_08250	hypothetical protein	1.33484	-4.92047	0.0474507	6.99123	0.0404154	0.573869
BUE60_19625	hypothetical protein	-0.378504	-6.03805	-6.03805	6.82732	0.0404956	0.573869
BUE60_02225	N-acetylmuramoyl-L-alanine amidase	0.858632	-5.23974	0.703597	7.1993	0.0406343	0.574431
glyA_1	serine hydroxymethyltransferase	-0.136613	-0.981476	-1.7108	8.9704	0.0407609	0.574818
BUE60_10325	cobyric acid synthase CobQ	-1.70148	0.189273	-5.14705	6.4078	0.0411274	0.578579
BUE60_05170	general secretion pathway protein GspH	0.713742	-0.654391	-5.17518	6.77093	0.0418389	0.582135
BUE60_12760	RNA polymerase subunit sigma	-0.415747	-1.00111	-1.48849	11.2995	0.0418174	0.582135
BUE60_15370	phosphoribosylglycinamide formyltransferase 2	0.712679	0.73733	-2.4165	7.75646	0.0417582	0.582135
BUE60_25640	glycine cleavage system protein H	0.773383	-0.368032	-1.70584	8.93993	0.0414912	0.582135
BUE60_29055	hypothetical protein	-0.137853	-5.94895	-5.94895	6.83565	0.0418824	0.582135
BUE60_01355	methanol dehydrogenase	-0.108348	-0.120234	-5.34303	6.70501	0.0421281	0.584149
BUE60_16720	hypothetical protein	0.959151	0.473769	-5.44485	7.20067	0.0423835	0.586288
BUE60_02660	lysine transporter LysE	0	0	5.78227	6.22964	0.0433769	0.595692
BUE60_15410	NGG1p interacting factor NIF3	0.13121	-5.7939	-5.7939	6.81939	0.0438539	0.595692
BUE60_16775	hypothetical protein	6.29902	0	0	6.47188	0.0437329	0.595692
BUE60_18445	hypothetical protein	-5.76001	-5.76001	-5.76001	6.19833	0.0438855	0.595692
BUE60_24600	hypothetical protein	5.79527	0	0	6.20469	0.0433453	0.595692
BUE60_26265	TonB box-like protein	0	6.66905	5.32286	6.76407	0.0437791	0.595692
BUE60_27375	phospholipase	1.27906	3.66346	-2.3048	6.23505	0.0437588	0.595692
BUE60_27580	DoxX family protein	0	4.66903	5.78305	6.42251	0.0436145	0.595692
BUE60_11940	hypothetical protein	-0.657098	-1.42668	-6.32873	7.08583	0.0443105	0.598656
BUE60_15780	ABC transporter substrate-binding protein	1.91846	1.64777	-3.25508	6.31703	0.0442971	0.598656
BUE60_03625	hypothetical protein	0.956207	-6.18803	-0.975283	7.65412	0.044706	0.602595
BUE60_05400	hypothetical protein	-5.53385	-0.148462	-5.53385	6.42836	0.0448502	0.603137
BUE60_03985	hypothetical protein	-5.69712	-0.897652	0.172009	6.93032	0.0464449	0.609705
BUE60_07050	ferredoxin, 2Fe-2S type, ISC system	0.794747	-5.62493	-0.695888	7.18144	0.0464197	0.609705
BUE60_08795	bacterioferritin	-0.36313	-1.6225	0.241634	9.88868	0.0458675	0.609705
BUE60_09725	50S ribosomal protein L24	-0.681247	0.988552	0.139711	10.1421	0.0464604	0.609705
BUE60_09750	50S ribosomal protein L18	-0.169772	0.180604	-2.49301	8.83863	0.0461788	0.609705
BUE60_09975	DUF1289 domain-containing protein	5.28639	5.61221	0	6.40442	0.046125	0.609705
BUE60_10370	hypothetical protein	-0.375655	-0.88364	-5.8431	6.86877	0.0464958	0.609705
BUE60_12490	acetyl-CoA hydrolase	-0.52678	-4.88272	0.831563	6.70473	0.0455445	0.609705
BUE60_19870	type III chaperone ShcO1	0.328026	1.85059	1.24038	9.66075	0.045785	0.609705
BUE60_21720	alpha/beta hydrolase	-4.15381	-4.15381	2.09385	6.64074	0.0464242	0.609705
BUE60_25415	hypothetical protein	-1.40654	-2.99935	0.0759948	7.47214	0.0456166	0.609705
BUE60_01020	hypothetical protein	-5.18765	0.479507	-5.18765	6.38575	0.0471513	0.610933
BUE60_02540	triose-phosphate isomerase	0.043881	0.733494	-0.827047	9.82576	0.0472656	0.610933
BUE60_04495	peptidylprolyl isomerase	-0.941292	-2.29369	-1.2392	9.02453	0.0478543	0.610933
BUE60_05375	RNA-binding protein	-2.19724	0.882139	-5.8256	7.00101	0.0478174	0.610933
BUE60_09090	flagellar hook protein FliD	0.295515	-0.524525	-1.20027	9.70267	0.0471846	0.610933
BUE60_10170	tRNA 2-thiocytidine(32) synthetase TtcA	0.0704818	-0.35946	-5.27064	6.66829	0.046754	0.610933
BUE60_16900	LacI family transcriptional regulator	-0.535116	-0.848514	-5.46687	6.59169	0.046846	0.610933
BUE60_18390	dipicolinate synthase	-2.14157	0.81949	-0.0421203	8.59577	0.0475672	0.610933
BUE60_18915	1-(5-phosphoribosyl)-5-((5- phosphoribosylamino)methylideneamino)imidazole-4- carboxamide isomerase	5.64575	4.88364	0	6.37726	0.0475799	0.610933
BUE60_26150	cation transporter	5.48673	5.30183	0	6.39625	0.0473193	0.610933
BUE60_26635	sulfurtransferase TusD	-1.05139	0.828813	-5.64207	6.9556	0.0475123	0.610933
BUE60_29170	aminotransferase	-4.97043	0.87447	-4.97043	6.38067	0.0476953	0.610933
BUE60_00300	integration host factor subunit beta	1.26563	0.479295	1.93838	8.87884	0.0481786	0.61153
BUE60_14500	nitroreductase	0.337996	0.761924	-5.1469	6.85278	0.0481461	0.61153
BUE60_28330	hypothetical protein	-7.55453	0.878285	-0.0618568	8.75035	0.0482176	0.61153
BUE60_05350	D-alanine--D-alanine ligase	-0.531377	-6.10788	-0.254558	7.24235	0.0483343	0.611671
BUE60_09770	preprotein translocase subunit SecY	-0.341065	-0.00818973	-1.1682	10.2398	0.0486291	0.612727
BUE60_20370	S49 family peptidase	-1.00896	-3.378	-1.19876	7.59255	0.0486248	0.612727
BUE60_00170	hypothetical protein	-0.628163	-7.58288	-0.616877	8.35116	0.0489947	0.61466
BUE60_10285	peptidase P60	-0.185425	-0.528058	-1.64496	8.99922	0.0489934	0.61466
BUE60_02825	keto-deoxy-phosphogluconate aldolase	-0.601316	0.136537	-1.17915	9.93089	0.0495078	0.617091
BUE60_26570	cell division protein	-1.94436	-5.53831	-5.53831	6.23832	0.0493151	0.617091
BUE60_26870	50S ribosomal protein L33	2.39508	1.55663	0.133695	10.0589	0.0494302	0.617091
BUE60_02895	hypothetical protein	-0.166447	-0.515759	-6.10832	7.16418	0.049957	0.617565
BUE60_06115	D-tyrosyl-tRNA(Tyr) deacylase	0.131896	0.503323	-5.81092	7.21594	0.0500355	0.617565
BUE60_15535	hypothetical protein	2.83407	1.67405	-3.72531	6.97651	0.0498587	0.617565
BUE60_16185	enoyl-[acyl-carrier-protein] reductase	-0.432036	0.0628423	-3.00552	8.18223	0.0499535	0.617565
BUE60_27440	carbon-nitrogen hydrolase	2.94969	1.32255	2.18868	7.2309	0.0500786	0.617565
BUE60_00705	two-component sensor histidine kinase	-2.03702	0.820898	-0.534046	7.76483	0.0513504	0.625721
BUE60_01420	hypothetical protein	5.70546	0	0	6.16144	0.0518896	0.625721
BUE60_01855	hypothetical protein	2.15254	0.489487	2.82881	8.40415	0.05228	0.625721
BUE60_05025	hypothetical protein	0.606273	1.0229	-5.96877	7.61859	0.0522641	0.625721
BUE60_06160	formimidoylglutamate deiminase	2.34118	2.42022	2.1711	7.96265	0.0526101	0.625721
BUE60_07315	50S ribosomal protein L9	0.198772	0.214066	-1.0628	10.3344	0.0526832	0.625721
BUE60_07435	ribosome biogenesis GTPase RsgA	-0.987239	-5.81302	-0.777881	6.82902	0.0511472	0.625721
BUE60_12575	3-(3-hydroxy-phenyl)propionate transporter MhpT	-1.86997	-5.00829	-5.00829	6.00041	0.0522932	0.625721
BUE60_13520	urea carboxylase	0.265792	-4.57183	-4.57183	6.15613	0.0514856	0.625721
BUE60_17915	hypothetical protein	-0.708187	1.20193	-1.2358	9.57348	0.0525594	0.625721
BUE60_22300	type II secretion system protein GspG	0.000195255	-5.18693	-5.18693	6.40368	0.0510236	0.625721
BUE60_22685	hypothetical protein	-5.68508	-5.68508	-5.68508	6.15905	0.0525519	0.625721
BUE60_23550	glutamyl-tRNA amidotransferase	6.188	0	0	6.42916	0.0519693	0.625721
BUE60_24085	selenide, water dikinase SelD	-0.176065	-5.84601	-0.497915	7.07357	0.0524985	0.625721
BUE60_24215	TetR family transcriptional regulator	2.77778	1.19253	-3.14803	6.50865	0.051474	0.625721
BUE60_24460	ABC transporter	-1.25552	-5.10793	-5.10793	6.11253	0.0515885	0.625721
BUE60_27345	IS66 family transposase	-1.99962	-7.01514	-1.35625	7.46108	0.0514311	0.625721
BUE60_27990	thioredoxin	0.234226	-5.79216	-0.359808	7.17123	0.051628	0.625721
BUE60_01890	lysis protein	1.64839	2.72841	2.44896	8.03059	0.0529462	0.62698
BUE60_07745	gluconolaconase	0.493911	-4.37196	-4.37196	6.12358	0.0530056	0.62698
BUE60_08080	hypothetical protein	-0.444381	-7.97902	-1.60342	8.56565	0.0533892	0.630232
BUE60_15135	energy transducer TonB	0.365525	-5.60872	-0.387496	7.06994	0.0535795	0.631044
BUE60_20705	TetR family transcriptional regulator	-1.37743	1.71022	-4.36755	6.41272	0.0536757	0.631044
BUE60_22695	DNA-binding protein	1.52098	0.0754359	0.806006	9.1763	0.0539769	0.631717
BUE60_23940	hypothetical protein	0	0	6.22735	6.44623	0.0538528	0.631717
BUE60_26615	hypothetical protein	-5.73665	-5.73665	-5.73665	6.18484	0.05406	0.631717
BUE60_01230	hypothetical protein	5.58091	0	5.99781	6.80078	0.0545633	0.632498
BUE60_02900	zinc/iron-chelating domain-containing protein	0.697086	-1.16153	-2.46085	7.47059	0.0544391	0.632498
BUE60_12230	hypothetical protein	-0.11078	-0.748848	-5.60185	6.78957	0.0545438	0.632498
BUE60_15170	chromosome partitioning protein ParA	1.12712	-0.295486	0.538091	10.3307	0.0542726	0.632498
BUE60_03010	hypothetical protein	0.271161	0.841728	-4.66057	6.54155	0.0554989	0.635715
BUE60_03435	N-acetylmuramoyl-L-alanine amidase	0.3723	-4.24817	1.53236	6.66936	0.055416	0.635715
BUE60_09500	biotin-independent malonate decarboxylase subunit gamma	-5.1416	-1.33248	-5.1416	6.05762	0.0554418	0.635715
BUE60_11000	Killer protein	0.992351	2.14405	-4.22164	6.77382	0.0553126	0.635715
BUE60_17430	oxidative damage protection protein	6.7275	7.04831	5.6487	7.62564	0.0552973	0.635715
BUE60_20285	DUF4823 domain-containing protein	-0.114485	0.305076	-5.43766	6.84306	0.0551741	0.635715
BUE60_16470	hypothetical protein	-0.153946	-5.16639	-5.16639	6.35339	0.0558835	0.638858
BUE60_14590	hypothetical protein	-5.91334	-5.91334	-0.2533	6.78438	0.0560285	0.639255
BUE60_05565	catalase	1.64544	-0.523993	0.895325	8.08162	0.0562145	0.63993
BUE60_27140	diaminobutyrate--2-oxoglutarate transaminase	1.04259	-0.199293	-4.23702	6.35125	0.0563085	0.63993
BUE60_25680	sulfate ABC transporter permease subunit CysW	-5.19322	0.478884	-1.69473	6.50429	0.0564221	0.639966
BUE60_25145	SanC	2.80093	2.57161	-2.65766	6.42855	0.0566815	0.641652
BUE60_14825	hypothetical protein	0	6.41657	0	6.23985	0.056926	0.643164
BUE60_12540	hypothetical protein	0	0	6.22742	6.44623	0.057086	0.643717
BUE60_02005	ABC transporter substrate-binding protein	-0.990107	0.577569	-4.61401	6.26355	0.0572654	0.644017
BUE60_08940	hypothetical protein	4.316	6.43446	7.17832	7.52954	0.0573349	0.644017
BUE60_13135	hypothetical protein	6.02379	0	5.41702	6.75711	0.0574594	0.644167
BUE60_20620	hypothetical protein	-6.18106	-6.18106	-6.18106	6.41628	0.0575875	0.644358
BUE60_06590	competence protein	-0.236998	-5.75078	0.12838	7.13748	0.0580172	0.645458
BUE60_08255	hypothetical protein	0.710449	0.647307	-2.58021	7.1553	0.0578014	0.645458
BUE60_29015	ATP-dependent DNA helicase RecG	0.214761	-1.31483	-0.996917	9.37306	0.05802	0.645458
BUE60_09715	30S ribosomal protein S17	0.0651168	-0.661132	-1.95066	9.97927	0.0588138	0.653036
BUE60_14600	lysine transporter LysE	4.7043	0	5.40922	6.37392	0.058993	0.653773
BUE60_05870	GntR family transcriptional regulator	-0.320713	-6.01019	-1.0253	7.0611	0.0592148	0.654907
BUE60_11850	quercetin 2,3-dioxygenase	-0.102318	-1.05793	-4.98261	6.38041	0.0594008	0.654907
BUE60_13065	gluconolactonase	5.60265	0	3.63782	6.27478	0.0594342	0.654907
BUE60_11135	hypothetical protein	6.13119	0	0	6.39775	0.0597269	0.655639
BUE60_21320	acyl dehydratase	0.466085	-4.91656	0.37949	6.77805	0.0597126	0.655639
BUE60_06375	camphor resistance protein CrcB	-2.05776	-6.8296	-0.646944	7.47154	0.0598803	0.656079
BUE60_01225	formyltetrahydrofolate deformylase	-0.811615	0.460071	-2.83469	7.44928	0.06026	0.656481
BUE60_06725	transposase	0	5.98607	5.91516	6.7204	0.0604593	0.656481
BUE60_16875	type I methionyl aminopeptidase	0.0330036	-0.685924	-2.9969	7.62929	0.0602758	0.656481
BUE60_17835	hypothetical protein	1.59252	0.811762	2.02554	9.26639	0.0604832	0.656481
BUE60_25335	acetolactate synthase, large subunit, biosynthetic type	-2.01705	-2.38098	-2.53858	7.72342	0.0601212	0.656481
BUE60_08040	glutamate carboxypeptidase	0.143228	-1.3984	-4.6464	6.23581	0.0607113	0.657372
BUE60_22125	2-haloalkanoic acid dehalogenase	4.00505	5.14367	5.70714	6.61241	0.0609056	0.657372
BUE60_24580	ABC transporter substrate-binding protein	-0.230505	-4.43272	-4.43272	5.98411	0.0608349	0.657372
BUE60_20375	HAD family hydrolase	-0.81023	-0.080168	-6.10215	7.08619	0.0612867	0.660256
BUE60_01075	hydroxyisourate hydrolase	-4.5693	2.9294	0.189262	7.22519	0.062154	0.660819
BUE60_03565	hypothetical protein	-1.04859	0.576591	-1.89767	8.42226	0.0624355	0.660819
BUE60_08215	ethyl tert-butyl ether degradation protein EthD	2.33219	-3.59217	-3.59217	6.40659	0.0625669	0.660819
BUE60_08945	cell filamentation protein Fic	4.7815	0	5.41176	6.3868	0.06231	0.660819
BUE60_11565	catalase HPII	1.16973	-4.339	0.971172	6.72812	0.0617872	0.660819
BUE60_12630	hypothetical protein	-5.48424	-5.48424	-0.963819	6.35434	0.0625931	0.660819
BUE60_16895	hypothetical protein	-2.28428	-6.70784	-0.0389762	7.54563	0.0622429	0.660819
BUE60_19115	hypothetical protein	5.05843	6.3944	0	6.58673	0.0617695	0.660819
BUE60_21505	histone deacetylase	-0.62202	-5.05123	0.492042	6.6916	0.0622088	0.660819
BUE60_23410	hypothetical protein	-1.05412	0.221765	-4.82993	6.30061	0.0622795	0.660819
BUE60_28585	NAD kinase	0.0832965	-5.19091	0.704412	6.97082	0.0617587	0.660819
BUE60_23765	EamA family transporter	3.23555	1.32787	1.08132	7.09306	0.062968	0.663568
BUE60_28565	cobalt chelatase	0.344793	-0.147498	-4.79089	6.47226	0.0632734	0.665576
BUE60_13675	peptidase inhibitor I42	0.225809	1.37297	-4.49741	6.5626	0.0636734	0.668571
BUE60_26250	hypothetical protein	-4.02657	2.48967	-4.02657	6.4629	0.0639532	0.670294
BUE60_03615	D-alanyl-D-alanine endopeptidase	0.617835	1.05222	-4.11579	6.34529	0.0641908	0.67157
BUE60_01605	30S ribosomal protein S21	0.518247	0.769003	1.35501	10.1565	0.0667526	0.671574
BUE60_01820	DUF2635 domain-containing protein	-0.369925	-6.11195	0.808974	7.62529	0.066397	0.671574
BUE60_03275	hypothetical protein	0.239511	-5.93658	-0.799729	7.20479	0.0667948	0.671574
BUE60_03620	NAD-dependent succinate-semialdehyde dehydrogenase	-0.104389	0.099519	-1.42276	9.17049	0.0649093	0.671574
BUE60_05760	taurine catabolism dioxygenase	1.35985	-4.87483	-0.373195	6.90961	0.0654731	0.671574
BUE60_05875	3-carboxy-cis,cis-muconate cycloisomerase	0.868565	-1.16622	-1.64671	7.34847	0.0668562	0.671574
BUE60_06205	cystine ABC transporter substrate-binding protein	0.255214	-5.6245	-1.00338	6.95247	0.0651187	0.671574
BUE60_08180	auxin-binding protein	5.6383	0	5.76174	6.73113	0.0650534	0.671574
BUE60_09030	anti-anti-sigma factor	5.62396	0	0	6.12298	0.0644767	0.671574
BUE60_09755	30S ribosomal protein S5	-0.183109	-0.435401	-1.50397	9.89324	0.0665075	0.671574
BUE60_10550	hypothetical protein	5.49257	0	5.82264	6.70701	0.0645397	0.671574
BUE60_12285	hypothetical protein	0.799187	1.98255	-4.29847	6.73077	0.0657963	0.671574
BUE60_15175	hypothetical protein	1.47321	0.291961	0.800839	9.97314	0.0650104	0.671574
BUE60_16330	XylR family transcriptional regulator	-0.568049	0.655941	-4.65914	6.35598	0.066237	0.671574
BUE60_16585	hypothetical protein	2.13565	-3.79529	-3.79529	6.43394	0.0666422	0.671574
BUE60_16685	type III secretion protein	-0.472668	-1.05989	-1.1169	10.7535	0.0659373	0.671574
BUE60_17500	hypothetical protein	-5.96345	-5.96345	0.354716	7.02752	0.0665976	0.671574
BUE60_18910	HslU--HslV peptidase ATPase subunit	1.58235	0.0983395	1.16113	8.79059	0.0663481	0.671574
BUE60_19780	hypothetical protein	5.56702	5.98523	0	6.59488	0.0663736	0.671574
BUE60_22505	F0F1 ATP synthase subunit gamma	-1.00786	-0.42675	-2.21817	8.94499	0.0654798	0.671574
BUE60_24470	rhizopine-binding protein	-1.63021	-6.03774	-2.49131	6.66181	0.066407	0.671574
BUE60_27255	transcriptional regulator	-2.21194	-0.673092	-0.7435	8.77118	0.0646241	0.671574
BUE60_27790	mobilization protein	0.43564	-2.92097	-0.39	8.24669	0.0666959	0.671574
BUE60_14065	rplA family protein	-6.03912	-6.03912	0.207887	7.02749	0.0672091	0.673951
BUE60_27415	transcriptional regulator	-1.80797	-5.91618	-5.91618	6.4568	0.0673488	0.674186
BUE60_01845	hydroxyacid dehydrogenase	2.03265	0.787979	1.88419	8.39742	0.0676002	0.675536
BUE60_02780	sugar ABC transporter substrate-binding protein	-0.602614	-0.695026	-1.15604	11.9916	0.0678756	0.67712
BUE60_12795	hypothetical protein	1.50817	2.57682	3.75148	7.64142	0.0681038	0.67823
BUE60_00155	hypothetical protein	-0.588327	2.12665	-5.23516	7.23106	0.0687622	0.683612
BUE60_11300	NADPH-dependent ferric siderophore reductase	-4.51667	0.41644	-4.51667	6.04039	0.0690431	0.685229
BUE60_12925	SAM-dependent methyltransferase	0.0555821	0.0612498	-2.93345	7.73873	0.0693593	0.687191
BUE60_05255	stringent starvation protein A	-3.12922	-2.22518	-6.4026	6.73599	0.0696521	0.688105
BUE60_08110	glycerophosphodiester phosphodiesterase	1.80971	2.97659	3.61789	6.93998	0.0700031	0.688105
BUE60_09485	triphosphoribosyl-dephospho-CoA synthase MdcB	-0.563544	-4.68462	-4.68462	6.03077	0.0700171	0.688105
BUE60_14240	hypothetical protein	6.22459	6.94156	5.18303	7.35399	0.0698811	0.688105
BUE60_20445	hypothetical protein	0.10282	-6.98431	-0.0725314	8.17277	0.0700452	0.688105
BUE60_08160	oxidoreductase	1.31615	-0.256813	-4.18435	6.40844	0.0705938	0.691996
BUE60_24420	K+/H+ antiporter subunit F	5.19361	5.28191	0	6.28939	0.0706801	0.691996
BUE60_15320	hypothetical protein	0.656895	-4.6585	1.4488	6.96693	0.0709779	0.692573
BUE60_17150	hypothetical protein	-6.75581	1.28451	-0.0649271	8.18732	0.0709488	0.692573
BUE60_09785	30S ribosomal protein S11	-0.118502	0.26555	-1.3104	10.0618	0.0718258	0.695167
BUE60_10710	dipicolinate synthase	0.904145	0.252588	-0.171708	10.9874	0.0715626	0.695167
BUE60_13895	dethiobiotin synthase	1.06435	-5.42436	0.683343	7.40265	0.0717419	0.695167
BUE60_21230	IS1182 family transposase	0.142282	-0.944661	-0.558763	11.2989	0.071496	0.695167
BUE60_21420	hypothetical protein	0.809919	1.36916	-4.44676	6.65549	0.0719634	0.695167
BUE60_24760	hypothetical protein	0.537657	-5.22347	-5.22347	6.60409	0.0719205	0.695167
BUE60_17975	IclR family transcriptional regulator	-0.303468	-1.51925	-5.51487	6.61185	0.0726187	0.700329
BUE60_07850	LysR family transcriptional regulator	5.01931	0	0	5.88184	0.0728339	0.701238
BUE60_21690	SAM-dependent methyltransferase	0.98039	-5.42174	0.558254	7.33917	0.0732696	0.702723
BUE60_27000	transposase	0.398752	-5.79847	-5.79847	6.92508	0.0733519	0.702723
BUE60_27270	allophanate hydrolase	0.711197	1.23004	-3.97863	6.32512	0.0731811	0.702723
BUE60_20170	hypothetical protein	6.27057	5.10398	4.90531	6.93448	0.0735214	0.703185
BUE60_06350	IS66 family transposase	1.78104	-4.66937	-0.246064	6.96132	0.0737318	0.704036
BUE60_23455	stability/partitioning determinant	2.35256	2.18392	1.78087	8.4562	0.0740427	0.704682
BUE60_25380	sugar fermentation stimulation protein SfsA	-0.00872874	0.390147	-5.2254	6.74215	0.0740174	0.704682
BUE60_15695	molybdopterin-guanine dinucleotide biosynthesis protein MobC	5.30945	4.96143	0	6.26919	0.0745852	0.70671
BUE60_17955	hydrolase	0.791552	-4.97465	0.377358	6.90566	0.0744785	0.70671
BUE60_19350	transposase	0	6.33239	0	6.20294	0.0747435	0.70671
BUE60_23185	multidrug ABC transporter ATP-binding protein	0.11685	-1.79458	-2.20336	7.16858	0.0746401	0.70671
BUE60_01540	Fe/S biogenesis protein NfuA	0.533699	0.0949588	-0.981369	9.40562	0.0748999	0.707035
BUE60_00570	recombinase	4.96535	0	0	5.8629	0.0751538	0.70801
BUE60_14810	LysR family transcriptional regulator	0.946991	-3.81564	-3.81564	6.00233	0.0752626	0.70801
BUE60_17420	plasmid stabilization protein ParE	4.25186	6.37406	0	6.43287	0.0753696	0.70801
BUE60_06785	glutamate-1-semialdehyde-2,1-aminomutase	1.94255	1.69236	2.49075	7.63385	0.0757107	0.710064
BUE60_01190	hypothetical protein	0.0302134	-1.34233	-4.59061	6.18478	0.076792	0.7105
BUE60_04270	AraC family transcriptional regulator	0.519081	-5.13851	-0.321871	6.79752	0.0769451	0.7105
BUE60_04350	hypothetical protein	-6.05042	-6.05042	-6.05042	6.34746	0.0762905	0.7105
BUE60_05530	polyribonucleotide nucleotidyltransferase	1.18821	-0.720338	1.95519	7.85821	0.0767221	0.7105
BUE60_06300	taurine dioxygenase	0.93077	-2.66656	2.91476	6.3344	0.076516	0.7105
BUE60_11540	Fur family transcriptional regulator	5.31939	4.68714	5.5858	6.7318	0.0764277	0.7105
BUE60_13015	methyl-accepting chemotaxis protein	-0.540233	-4.62557	-4.62557	6.00889	0.0769831	0.7105
BUE60_13295	4,5-dioxygenase	0.0768102	-6.34158	-1.37701	7.3787	0.0763223	0.7105
BUE60_19135	mobilization protein	1.1535	0.043125	-1.85401	8.52762	0.0760851	0.7105
BUE60_19500	hypothetical protein	-4.64548	-4.64548	1.84853	6.83901	0.0760436	0.7105
BUE60_06760	pseudouridine synthase	-4.79603	-0.48378	1.38591	6.81018	0.0773787	0.713016
BUE60_28435	antibiotic biosynthesis monooxygenase	-1.2482	-5.82484	-5.82484	6.49062	0.0777917	0.715684
BUE60_03750	lysine transporter LysE	4.6108	0	5.25962	6.30326	0.0781434	0.716645
BUE60_06585	transposase	4.74708	4.30109	6.21361	6.81163	0.0781273	0.716645
BUE60_13875	biotin synthase BioB	0.307181	-1.48079	-0.370147	9.22809	0.0785191	0.718952
BUE60_00945	hypothetical protein	-5.54688	-5.54688	-5.54688	6.09912	0.0788314	0.720673
BUE60_27500	hypothetical protein	0.463741	-1.61111	-4.62966	6.29928	0.0791529	0.722473
BUE60_05765	hypothetical protein	-0.83111	-6.14574	0.398049	7.41927	0.0795949	0.72492
BUE60_13655	DNA repair protein RecO	5.10489	5.1665	0	6.24246	0.0796711	0.72492
BUE60_01925	S-adenosylmethionine decarboxylase	-1.66883	-6.58138	-2.94143	6.99285	0.0798916	0.725193
BUE60_02030	IS5 family transposase	0	6.31678	0	6.19126	0.0807021	0.725193
BUE60_02055	fatty acid desaturase	0	6.31678	0	6.19126	0.080337	0.725193
BUE60_04155	DNA-binding transcriptional regulator	-1.22828	-0.0153426	-5.26043	6.47767	0.0806856	0.725193
BUE60_05615	hypothetical protein	-6.0504	-6.0504	-6.0504	6.34746	0.0800817	0.725193
BUE60_15515	addiction module antitoxin	-0.714026	-0.17503	-6.43084	7.33371	0.0804806	0.725193
BUE60_24935	hypothetical protein	-5.53283	-5.53283	-5.53283	6.09062	0.0804437	0.725193
BUE60_28645	hypothetical protein	-4.46063	0.318698	1.75832	6.81681	0.0804799	0.725193
BUE60_18405	glutathione S-transferase	-0.33991	-5.51631	0.175749	6.96094	0.0809371	0.726178
BUE60_00495	hypothetical protein	-1.35448	1.92878	2.27334	8.79058	0.0825998	0.727356
BUE60_01030	AsnC family transcriptional regulator	-0.33477	-5.51294	-5.51294	6.50811	0.0820408	0.727356
BUE60_01805	chemotaxis protein	5.32332	5.95899	5.9368	7.03566	0.081421	0.727356
BUE60_02510	translation initiation factor IF-2	-0.46997	-0.195329	-1.59058	8.93331	0.082586	0.727356
BUE60_03990	hypothetical protein	-0.374149	-5.06881	-5.06881	6.24816	0.0823565	0.727356
BUE60_08190	cytochrome c family protein	-5.21767	-0.148916	-5.21767	6.25805	0.0829112	0.727356
BUE60_08400	GntR family transcriptional regulator	2.50817	2.27187	2.96474	7.48208	0.082799	0.727356
BUE60_09655	translation elongation factor G	0.0410411	-0.573455	-1.01951	10.7901	0.0825666	0.727356
BUE60_09820	ShlB family hemolysin secretion/activation protein	-0.170097	-5.53554	-5.53554	6.56545	0.0826954	0.727356
BUE60_14020	hypothetical protein	6.05448	0	0	6.33835	0.0824904	0.727356
BUE60_15480	transposase	6.02141	5.83877	5.2002	7.01035	0.0817666	0.727356
BUE60_22190	IscS subfamily cysteine desulfurase	1.61745	-4.34932	0.025293	6.70773	0.0817778	0.727356
BUE60_25330	acetolactate synthase small subunit	-5.90996	-5.90996	-1.60848	6.4842	0.0824126	0.727356
BUE60_26580	hypothetical protein	4.58618	5.65254	6.1224	6.91688	0.0829507	0.727356
BUE60_28570	GGDEF domain-containing protein	-0.734272	0.0186583	-5.32119	6.59125	0.0823408	0.727356
BUE60_19645	alpha/beta hydrolase	-0.139657	-4.93904	-4.93904	6.23616	0.0834191	0.728158
BUE60_21535	MFS transporter	3.99266	5.43961	3.97077	6.26299	0.0832949	0.728158
BUE60_25605	hypothetical protein	1.52549	-4.85549	-4.85549	6.78476	0.0833451	0.728158
BUE60_13785	DNA polymerase III subunit epsilon	1.11813	-4.162	-4.162	6.21662	0.0835933	0.728581
BUE60_00375	elongation factor P	-0.27929	-1.39771	-0.962337	9.74441	0.084124	0.732106
BUE60_15505	carbon storage regulator	4.42744	5.75391	6.44612	7.04822	0.0844707	0.734021
BUE60_16220	hydroxyacylglutathione hydrolase	-0.651384	-1.34412	-5.375	6.46465	0.084642	0.734408
BUE60_00925	TetR family transcriptional regulator	1.86634	2.61411	-3.05357	6.39612	0.0852625	0.738191
BUE60_06580	transposase	-0.918977	-3.03406	-1.10453	7.91671	0.0853326	0.738191
BUE60_19660	phosphohistidine phosphatase SixA	1.13137	-4.27777	1.71494	6.89908	0.0855333	0.738824
BUE60_02335	ribonucleotide reductase	1.2062	0.286253	1.293	10.2596	0.0860817	0.740251
BUE60_13880	8-amino-7-oxononanoate synthase	0.736875	-2.12752	-0.194328	7.96399	0.0859304	0.740251
BUE60_16635	lytic transglycosylase	0.229973	1.16688	1.11625	9.41422	0.0860816	0.740251
BUE60_09775	50S ribosomal protein L36	-6.12109	1.39057	0.728384	7.90284	0.0863391	0.741365
BUE60_19105	hypothetical protein	1.29799	1.90117	-3.55006	6.36583	0.0866497	0.742931
BUE60_08790	monothiol glutaredoxin, Grx4 family	-0.632182	-1.43804	-1.18841	9.21874	0.0874696	0.744455
BUE60_17900	porin	1.41759	0.807406	1.28925	9.17619	0.0869663	0.744455
BUE60_20995	aspartyl protease	-2.08851	0.102811	-5.33458	6.4679	0.0871968	0.744455
BUE60_26915	hypothetical protein	-5.06479	-5.06479	1.34034	6.8436	0.0873239	0.744455
BUE60_27260	IS5 family transposase	6.04134	0	0	6.33132	0.0874347	0.744455
BUE60_10115	transcriptional regulator	-0.195524	-0.268503	-4.83909	6.362	0.0879373	0.747338
BUE60_06830	hypothetical protein	-5.61877	-5.61877	-0.32666	6.58215	0.0886956	0.750481
BUE60_06905	P-type conjugative transfer protein TrbL	-2.03666	1.86814	2.72064	6.00525	0.0886075	0.750481
BUE60_25705	acyl-CoA desaturase	0.787436	0.146432	1.97052	8.21644	0.0886644	0.750481
BUE60_10620	hypothetical protein	-0.151075	-6.46648	-1.04188	7.45341	0.0888984	0.750567
BUE60_18695	Holliday junction DNA helicase RuvB	0.897349	0.81013	-4.54435	6.61909	0.0889647	0.750567
BUE60_08360	hypothetical protein	1.93403	-4.5682	1.94203	7.42578	0.0890965	0.750586
BUE60_06630	energy transducer TonB	-0.134016	-2.7156	-2.39898	8.46042	0.0892677	0.750591
BUE60_14755	hypothetical protein	1.48095	1.52992	-4.71045	7.07376	0.089356	0.750591
BUE60_25270	hypothetical protein	-5.37668	-5.37668	0.916805	6.85944	0.0898814	0.753911
BUE60_07715	hypothetical protein	5.98829	5.18722	4.15458	6.73057	0.0905545	0.758053
BUE60_22840	alanyl-tRNA editing protein	2.48266	2.46515	-2.72634	6.34843	0.0906367	0.758053
BUE60_04565	pyrimidine utilization flavin reductase protein F	0	4.36091	0	5.55953	0.0908982	0.759144
BUE60_00935	hypothetical protein	-5.82645	-5.82645	0.20796	6.8788	0.09123	0.76079
BUE60_01840	phage tail tape measure protein	2.05614	2.03861	2.1543	8.15274	0.0913578	0.76079
BUE60_09885	MFS transporter	-4.90229	-4.90229	-4.90229	5.84391	0.0918433	0.761551
BUE60_18940	poly(hydroxyalkanoate) granule-associated protein	-0.367941	-0.788637	-1.60276	9.74536	0.0916019	0.761551
BUE60_28665	hypothetical protein	6.01928	0	0	6.31694	0.0918197	0.761551
BUE60_07145	hypothetical protein	5.21046	0	6.31111	6.83455	0.0922389	0.763273
BUE60_10885	phosphonate metabolism protein/1,5-bisphosphokinase (PRPP-forming) PhnN	-1.53876	1.04132	-2.03118	7.5339	0.0923145	0.763273
BUE60_01155	amino acid ABC transporter substrate-binding protein	-0.88097	-5.14821	-5.14821	6.18866	0.0928307	0.764622
BUE60_03820	IscS subfamily cysteine desulfurase	-0.764177	-1.70479	-5.19595	6.31716	0.0930053	0.764622
BUE60_08765	aminoacyl-tRNA deacylase	-5.56591	-0.836278	0.424872	6.9268	0.0927949	0.764622
BUE60_14320	N-succinylarginine dihydrolase	-0.60079	-1.16467	-5.23912	6.41128	0.0928931	0.764622
BUE60_21500	NAD(FAD)-utilizing dehydrogenase	0.261258	2.0348	-3.80086	6.35683	0.0932074	0.765198
BUE60_25215	histidine phosphatase family protein	-1.30354	-5.23283	-5.23283	6.1626	0.0933961	0.765663
BUE60_00595	transcriptional regulator	0.0483248	-0.477653	-1.40454	10.606	0.0937095	0.766065
BUE60_14395	phenylalanine 4-monooxygenase	2.30342	1.91121	2.01765	8.2451	0.0936213	0.766065
BUE60_21480	hypothetical protein	-5.24466	-5.24466	1.03049	6.82801	0.0938887	0.766449
BUE60_15455	RNA-directed DNA polymerase	-5.50641	0.123494	-5.50641	6.47475	0.0941889	0.767819
BUE60_16595	lytic transglycosylase	1.16634	-3.95821	-3.95821	6.133	0.0943346	0.767926
BUE60_13205	4-deoxy-4-formamido-L-arabinose- phosphoundecaprenol deformylase	-0.96546	-4.56893	-4.56893	5.92195	0.0948384	0.769963
BUE60_27330	flavin reductase	4.78922	5.34127	0	6.19705	0.0948506	0.769963
BUE60_00385	organic hydroperoxide resistance protein	5.22426	0	5.61772	6.5585	0.0951502	0.770503
BUE60_09660	translation elongation factor Tu	-0.201465	-0.156669	-1.15966	11.5459	0.0951833	0.770503
BUE60_11070	diacylglycerol kinase	1.12754	0.476404	-4.11999	6.38541	0.0957689	0.770503
BUE60_12640	lactam utilization protein LamB	-4.87483	-4.87483	-4.87483	5.83464	0.0955883	0.770503
BUE60_15595	P-type DNA transfer protein VirB5	1.13554	0.368251	-1.66762	8.21177	0.0957949	0.770503
BUE60_17965	fumarylacetoacetase	0.604507	-2.2364	0.605603	8.11473	0.0958476	0.770503
BUE60_20805	dihydrolipoyllysine-residue acetyltransferase	-0.568092	-0.372713	-1.5403	8.97743	0.0954492	0.770503
BUE60_02990	superoxide dismutase	1.23462	1.37335	2.42488	8.63859	0.0961216	0.770568
BUE60_22765	IS5 family transposase	1.52277	-4.60644	2.65505	7.64734	0.0960079	0.770568
BUE60_12475	MBL fold metallo-hydrolase	0.14431	0.666516	-4.59552	6.44108	0.096445	0.770895
BUE60_17910	peptidase S24	0.812552	2.17902	0.134979	9.00314	0.0965614	0.770895
BUE60_21285	Cu(I)-responsive transcriptional regulator	-0.304305	-5.50317	1.00558	7.23835	0.0964634	0.770895
BUE60_04360	UDP-N-acetylglucosamine 2-epimerase	2.40239	3.0709	1.41652	7.43629	0.0967461	0.771307
BUE60_12350	TIGR02444 family protein	2.25761	-4.38509	1.42406	7.25788	0.0970843	0.77294
BUE60_00845	hypothetical protein	-0.850828	-0.448492	-5.77944	6.78658	0.0981924	0.773341
BUE60_01335	hybrid sensor histidine kinase/response regulator	0.876152	-0.375027	-2.41485	7.13094	0.0982307	0.773341
BUE60_01535	hypothetical protein	4.98783	5.95803	0	6.41457	0.0990537	0.773341
BUE60_03670	NUDIX hydrolase	4.71634	0	5.77405	6.50733	0.0974328	0.773341
BUE60_03830	hypothetical protein	-2.25282	-1.10152	-6.22313	6.79755	0.100534	0.773341
BUE60_03995	GNAT family N-acetyltransferase	2.16377	3.0391	-3.0763	6.6098	0.0993587	0.773341
BUE60_04570	metal-dependent phosphohydrolase	-0.544996	-5.5935	-0.600538	6.79362	0.100319	0.773341
BUE60_07015	histidine--tRNA ligase	-0.493109	-2.07949	-1.35687	8.58616	0.0987377	0.773341
BUE60_07220	protein hupE	0	4.27235	0	5.54305	0.100305	0.773341
BUE60_08770	iron ABC transporter ATP-binding protein	0.710044	2.81055	2.85668	6.90835	0.100261	0.773341
BUE60_10715	hypothetical protein	-0.440489	-1.41777	-0.776371	9.46935	0.100618	0.773341
BUE60_11675	thioredoxin	1.24002	1.0532	1.28456	10.0043	0.0993127	0.773341
BUE60_12015	pyrroline-5-carboxylate reductase	0.658036	-2.13717	1.2498	7.92272	0.0994129	0.773341
BUE60_12315	hypothetical protein	5.4681	0	0	6.05385	0.100737	0.773341
BUE60_12420	hypothetical protein	0.458821	-0.358568	-2.8316	7.279	0.100438	0.773341
BUE60_13715	formyltetrahydrofolate deformylase	2.1444	3.02005	3.69571	6.85756	0.0975997	0.773341
BUE60_17980	4-hydroxyphenylpyruvate dioxygenase	1.87232	-0.408597	1.30838	7.94424	0.0996651	0.773341
BUE60_18855	pilus assembly protein PilP	-5.35566	-1.0144	-0.370028	6.54856	0.100328	0.773341
BUE60_21625	porin	-0.473886	3.68907e-05	-1.2022	10.2507	0.0997363	0.773341
BUE60_21790	NADPH:quinone oxidoreductase	0.159587	1.78193	-3.72099	6.22749	0.0992571	0.773341
BUE60_23125	AraC family transcriptional regulator	-4.84987	-1.31679	-4.84987	5.93977	0.0991786	0.773341
BUE60_23225	fimbrial protein	0.312388	-4.65514	-4.65514	6.20773	0.0987415	0.773341
BUE60_23775	LysR family transcriptional regulator	-0.465754	-0.120946	-5.24168	6.56548	0.0989506	0.773341
BUE60_25295	plasmid stability protein stbC	-0.365865	-1.01505	-1.09398	11.9914	0.0997035	0.773341
BUE60_25325	ketol-acid reductoisomerase	-1.37031	-1.79064	-1.85375	8.92347	0.100319	0.773341
BUE60_26820	thioesterase	0.744285	2.36776	-4.17084	6.76873	0.0976207	0.773341
BUE60_27820	imidazole glycerol phosphate synthase subunit hisF	0.0132394	-5.0241	-0.663044	6.53935	0.0976828	0.773341
BUE60_12970	integrase	4.57766	0	6.34818	6.73363	0.10092	0.773724
BUE60_08875	hypothetical protein	-1.28259	-1.34334	-0.144969	8.9188	0.10124	0.774506
BUE60_16160	ATP-dependent Clp endopeptidase, proteolytic subunit ClpP	-0.261267	0.487653	-0.889994	9.50056	0.101423	0.774506
BUE60_18070	transposase	-6.17596	-6.17596	-0.775461	6.81496	0.101374	0.774506
BUE60_24270	peptide-methionine (S)-S-oxide reductase	0.30579	-0.893875	0.763313	9.17547	0.101558	0.774513
BUE60_03630	lytic transglycosylase	0.0168837	1.26854	0.367226	9.78629	0.101911	0.776181
BUE60_05035	integrating conjugative element protein	-4.78911	-1.16044	0.636346	6.47534	0.102226	0.776542
BUE60_12175	hypothetical protein	-1.41392	-2.08748	-5.36067	6.28513	0.102111	0.776542
BUE60_01825	phage tail protein	1.79109	1.36098	2.01683	8.20089	0.103717	0.777969
BUE60_03355	pyruvate carboxylase subunit A	-0.165553	-1.00943	-0.747994	10.5433	0.103104	0.777969
BUE60_05000	branched-chain amino acid transport system II carrier protein	-0.647695	-0.347432	-5.18041	6.46164	0.104006	0.777969
BUE60_05780	LysR family transcriptional regulator	-1.49466	-0.243125	-4.95243	6.2426	0.104229	0.777969
BUE60_06000	type III secretion protein	0	4.24158	0	5.53751	0.103736	0.777969
BUE60_06540	AI-2E family transporter	4.53784	5.47688	3.38888	6.29582	0.105276	0.777969
BUE60_06640	tonB-system energizer ExbB	1.69958	2.48071	-3.07289	6.335	0.105645	0.777969
BUE60_07200	TetR family transcriptional regulator	0.437288	-4.46544	-4.46544	6.15333	0.105769	0.777969
BUE60_08320	acireductone dioxygenase	-0.515575	-1.26934	-5.79284	6.75948	0.104185	0.777969
BUE60_08695	flagellar motor switch protein FliN	0.0428999	-0.0679364	-2.71974	8.1572	0.103943	0.777969
BUE60_11085	transcriptional regulator BetI	1.33429	1.4574	-1.62852	7.92786	0.105347	0.777969
BUE60_11520	histidine ABC transporter substrate-binding protein	4.47468	0	5.0459	6.20527	0.105725	0.777969
BUE60_14625	NAD(P)-dependent oxidoreductase	4.22873	3.7202	5.2934	6.34222	0.103682	0.777969
BUE60_15115	multidrug transporter AcrB	2.13307	1.58165	-2.3982	5.95973	0.102936	0.777969
BUE60_15280	hypothetical protein	2.88869	-2.35345	2.7543	6.45461	0.105504	0.777969
BUE60_15670	hypothetical protein	0	5.25159	5.58357	6.43951	0.104441	0.777969
BUE60_21345	ATP-dependent protease	0.711222	-2.16931	-1.993	7.83471	0.104123	0.777969
BUE60_22945	hypothetical protein	5.44809	0	0	6.04523	0.104589	0.777969
BUE60_24225	hypothetical protein	-0.677503	1.40374	-4.6034	6.50598	0.10335	0.777969
BUE60_25190	sulfotransferase family protein	0.614812	-0.0170138	-2.25248	7.84604	0.102862	0.777969
BUE60_26825	Fis family transcriptional regulator	-0.269501	-4.42926	-4.42926	5.97666	0.105414	0.777969
BUE60_28125	hypothetical protein	5.4481	0	0	6.04523	0.105298	0.777969
BUE60_28140	hypothetical protein	1.05212	1.74137	2.20426	8.74555	0.105129	0.777969
dppD	dipeptide ABC transporter ATP-binding protein DppD	-4.62981	0.946857	0.691385	6.65163	0.105186	0.777969
fliI_3	flagellum-specific ATP synthase FliI	-1.04557	0.139311	-0.2264	10.0413	0.105562	0.777969
BUE60_15940	GNAT family N-acetyltransferase	5.17711	4.66951	0	6.17034	0.105918	0.778071
BUE60_21545	hypothetical protein	5.95278	0	0	6.2848	0.106533	0.781603
BUE60_18925	poly(3-hydroxyalkanoate) depolymerase	-2.3626	3.74428	1.19148	6.2929	0.107091	0.784701
BUE60_08435	DUF2897 domain-containing protein	0.474547	-5.88038	1.20711	7.77566	0.10783	0.789116
BUE60_20550	oxidoreductase	1.00097	-1.69218	0.270377	7.81883	0.108431	0.792519
BUE60_12040	dihydroorotase	0.193811	-0.731684	-2.26401	7.44589	0.108889	0.794859
BUE60_00655	sugar ABC transporter substrate-binding protein	0.638915	-0.0652349	-4.63774	6.47226	0.109192	0.795694
BUE60_04150	SDR family oxidoreductase	0.173739	-1.51542	-5.32366	6.62282	0.109364	0.795694
BUE60_10210	cysteine synthase B	-1.05528	-3.15309	-0.30968	7.73014	0.109523	0.795694
BUE60_20015	Fe-S-oxidoreductase	0	5.65861	0	5.91549	0.109552	0.795694
BUE60_26680	AraC family transcriptional regulator	4.84321	0	0	5.82119	0.109843	0.796806
BUE60_12985	hypothetical protein	-1.03549	-2.17876	-1.47105	8.64119	0.109993	0.796896
BUE60_00510	hydrolase	-0.536053	-1.32194	-2.96207	7.47902	0.110516	0.799686
BUE60_02265	hypothetical protein	1.58095	0.976477	1.03615	9.44129	0.111354	0.800918
BUE60_03500	1-acyl-sn-glycerol-3-phosphate acyltransferase	0	4.178	0	5.52637	0.111098	0.800918
BUE60_03840	hypothetical protein	0.193074	1.03682	0.333217	12.8868	0.112206	0.800918
BUE60_04420	GTP cyclohydrolase I FolE	-5.8418	-0.575893	-1.74238	6.68188	0.111139	0.800918
BUE60_05210	30S ribosomal protein S20	1.2971	1.55947	-1.39242	8.66899	0.112897	0.800918
BUE60_11210	transcriptional regulator	1.47071	2.23121	0.458353	8.74837	0.11176	0.800918
BUE60_13230	dolichyl-phosphate-mannose--protein mannosyltransferase	-2.31059	-0.440354	-4.4915	5.9485	0.112698	0.800918
BUE60_13560	tripartite tricarboxylate transporter TctA	-0.0378554	-0.497301	-4.56325	6.22099	0.112876	0.800918
BUE60_14745	FKBP-type peptidylprolyl isomerase	4.7653	5.97687	0	6.37552	0.112722	0.800918
BUE60_14910	LysR family transcriptional regulator	1.25282	-5.17978	0.347885	7.20383	0.111886	0.800918
BUE60_15065	cysteine sulfinate desulfinase	0.398596	-4.39973	-4.39973	6.10986	0.112008	0.800918
BUE60_16915	LacI family transcriptional regulator	-2.17919	-1.81233	-5.49058	6.28971	0.112857	0.800918
BUE60_20240	colicin V production CvpA	-0.690475	-5.74635	-1.70887	6.70703	0.111049	0.800918
BUE60_22885	deoxyribodipyrimidine photo-lyase	0.365143	-0.466984	-2.71225	6.92527	0.112696	0.800918
BUE60_27640	hypothetical protein	-1.23776	-5.55579	-5.55579	6.34046	0.111404	0.800918
BUE60_28820	alpha/beta hydrolase	-1.72896	-0.763366	-6.22922	6.9078	0.112248	0.800918
BUE60_15095	hypothetical protein	0.025622	0.655167	-5.18379	6.78014	0.113228	0.801305
BUE60_22255	aldehyde dehydrogenase (NADP(+))	0.562239	-4.68881	-0.67633	6.47491	0.113206	0.801305
BUE60_04220	hypothetical protein	-4.77045	-4.77045	1.41643	6.7068	0.11352	0.801413
BUE60_07860	nucleoside hydrolase	-0.702678	-5.57177	-0.338556	6.80407	0.113437	0.801413
BUE60_10320	threonine-phosphate decarboxylase	-1.31075	-1.58776	-5.26686	6.2807	0.113693	0.80166
BUE60_00005	carbohydrate kinase	0.149075	-1.57697	-5.341	6.62464	0.114149	0.801949
BUE60_09745	50S ribosomal protein L6	0.325515	0.188709	-0.855887	9.91992	0.114096	0.801949
BUE60_17145	GntR family transcriptional regulator	1.39908	0.138458	-1.51313	7.22619	0.114044	0.801949
BUE60_23650	relaxase	1.9424	1.14756	1.31309	8.60893	0.114597	0.804122
BUE60_26325	sulfurtransferase	0.537718	0.914241	-1.95536	8.04664	0.11502	0.806115
BUE60_10865	peptidase M20	1.01178	-3.6315	-3.6315	5.94659	0.115477	0.806394
BUE60_11225	alpha/beta hydrolase	-2.17885	2.9233	2.45984	6.16345	0.115386	0.806394
BUE60_23675	effector protein	0.882092	-0.597465	1.26755	8.51574	0.115444	0.806394
BUE60_28625	nitric oxide dioxygenase	2.68239	2.88708	-1.97714	6.10288	0.115643	0.806575
BUE60_28420	IS110 family transposase	0	0	5.92348	6.28219	0.115828	0.806898
BUE60_21715	Fis family transcriptional regulator	0.991827	-0.624696	-4.20524	6.28685	0.116074	0.807643
BUE60_00365	hypothetical protein	1.5739	-3.08408	-3.08408	5.88986	0.116849	0.810249
BUE60_02330	type II secretion system protein E	0.178676	-5.25884	-0.392437	6.77163	0.117944	0.810249
BUE60_05425	hypothetical protein	1.91603	3.90439	3.00952	8.48724	0.116797	0.810249
BUE60_05630	dimethyl sulfone monooxygenase SfnG	0.0555752	-1.29596	-4.88393	6.34716	0.117745	0.810249
BUE60_12980	hypothetical protein	0	5.4929	5.42635	6.42492	0.117965	0.810249
BUE60_13680	endopeptidase La	1.18746	-1.04615	0.493555	8.20878	0.116881	0.810249
BUE60_16085	hypothetical protein	-1.00684	-5.66112	0.994588	7.25612	0.118266	0.810249
BUE60_18385	hypothetical protein	4.15806	6.11066	0	6.31016	0.117127	0.810249
BUE60_19530	hypothetical protein	1.07091	-5.35406	1.41153	7.58144	0.118149	0.810249
BUE60_21370	nucleoside-diphosphate sugar epimerase	0.620452	-5.82768	-0.807331	7.25318	0.117226	0.810249
BUE60_27880	EstA family serine hydrolase	-0.0275651	-2.79643	-0.585116	7.51566	0.118255	0.810249
BUE60_28110	hypothetical protein	-4.6788	1.26097	-4.6788	6.34481	0.117963	0.810249
BUE60_28600	hypothetical protein	-1.91523	-0.761229	-6.14493	6.82883	0.117428	0.810249
BUE60_13025	hypothetical protein	6.25763	5.36939	5.69858	7.12472	0.118525	0.811063
BUE60_18465	hypothetical protein	-5.85321	-5.85321	-5.85321	6.24541	0.118827	0.812175
BUE60_06425	cold shock domain protein CspD	-4.89447	1.5399	1.76563	7.33055	0.119308	0.813541
BUE60_08125	citrate-proton symporter	-1.00938	1.1293	1.06835	7.97032	0.119195	0.813541
BUE60_00130	histidine phosphatase family protein	-0.98926	-1.74331	-5.74773	6.59497	0.119693	0.814252
BUE60_15500	carbon storage regulator	4.93025	7.0609	5.71662	7.23049	0.119663	0.814252
BUE60_14585	hypothetical protein	0.153298	-5.99586	-0.736163	7.23158	0.119988	0.814344
BUE60_15960	cobalamin biosynthesis protein CobW	0.895634	-0.643518	-4.2778	6.29406	0.119883	0.814344
BUE60_02795	sugar ABC transporter ATP-binding protein	-0.727429	-0.811796	-1.04985	10.8187	0.120333	0.81478
BUE60_18055	hypothetical protein	-5.86676	-5.86676	-5.86676	6.25221	0.12033	0.81478
BUE60_12480	pyridine nucleotide-disulfide oxidoreductase	-0.588378	-5.37792	-0.0676497	6.75939	0.120913	0.816273
BUE60_14440	DUF1289 domain-containing protein	4.84348	0	6.14238	6.69726	0.120696	0.816273
BUE60_15305	threonine synthase	-0.566753	-2.79372	-0.830167	7.76103	0.120976	0.816273
BUE60_02250	transporter	2.34723	1.1002	0.438482	7.56824	0.121315	0.816724
BUE60_02815	glucose-6-phosphate dehydrogenase	-0.439898	-1.33698	-0.850693	9.79396	0.121811	0.816724
BUE60_03005	hypothetical protein	-3.97008	-3.97008	-3.97008	5.58643	0.121889	0.816724
BUE60_19055	hydroxyacid dehydrogenase	-1.53034	-1.25212	-5.01738	6.15506	0.12146	0.816724
BUE60_19200	autotransporter outer membrane beta-barrel domain-containing protein	-4.80097	-0.174621	-1.93852	6.14633	0.121724	0.816724
BUE60_19910	peptidylprolyl isomerase	0.890492	1.68754	0.839924	8.85631	0.121846	0.816724
BUE60_09170	flagellar biosynthesis protein FlgD	0.767118	-1.55146	-0.143198	8.16035	0.122358	0.818924
BUE60_10640	Cor-Cfa_hypothetical protein_cfa8	-4.95085	-0.306059	0.805161	6.70408	0.127205	0.81909
BUE60_01770	hypothetical protein	-3.9417	2.48825	2.29935	7.07204	0.126168	0.81909
BUE60_02220	hypothetical protein	-0.17951	-1.67701	-1.59158	8.21444	0.127544	0.81909
BUE60_02980	transcriptional regulator	1.18953	1.17918	2.48677	9.5795	0.124269	0.81909
BUE60_03365	hypothetical protein	5.36688	0	5.93565	6.72635	0.122952	0.81909
BUE60_03550	gamma-glutamylputrescine oxidoreductase	2.37322	1.61075	-0.485719	7.07392	0.123599	0.81909
BUE60_04340	hypothetical protein	-3.13335	0.0430072	-2.17576	7.69336	0.124233	0.81909
BUE60_04610	peptidase M48	1.82266	-0.14342	2.38173	7.14394	0.125924	0.81909
BUE60_04800	hypothetical protein	3.94435	0	0	5.57972	0.125226	0.81909
BUE60_04955	succinate dehydrogenase, hydrophobic membrane anchor protein	-0.668298	0.166496	-3.10012	8.62581	0.123589	0.81909
BUE60_06515	NADH dehydrogenase	-1.00432	0.247156	-5.25507	6.55584	0.125027	0.81909
BUE60_07205	urease accessory protein UreE	3.52377	0	5.53597	6.24725	0.125687	0.81909
BUE60_07390	RNA chaperone Hfq	-0.376994	1.77193	1.44473	8.91251	0.126637	0.81909
BUE60_07670	acetyl-CoA carboxylase, biotin carboxyl carrier protein	-0.767321	2.19385	-0.420607	7.92075	0.127395	0.81909
BUE60_08340	alpha/beta hydrolase	-0.414569	-1.47691	-4.95566	6.26975	0.127753	0.81909
BUE60_09435	glycosyl transferase	3.9459	0	0	5.58088	0.124507	0.81909
BUE60_09740	30S ribosomal protein S8	-1.09832	-0.707697	-1.27931	9.53843	0.125145	0.81909
BUE60_13940	hypothetical protein	-5.7581	-5.7581	-0.061865	6.7397	0.123929	0.81909
BUE60_14475	translation initiation factor 2	0	5.03433	5.65028	6.40908	0.125086	0.81909
BUE60_15045	zinc-dependent metalloprotease	0.688348	-0.462289	-4.42175	6.32576	0.126007	0.81909
BUE60_16130	antitoxin, Phd family protein	-5.40858	0.951395	1.28443	7.40842	0.12395	0.81909
BUE60_16535	hypothetical protein	4.74732	5.90996	0	6.34337	0.126746	0.81909
BUE60_16755	protocatechuate 3,4-dioxygenase subunit alpha	-3.91728	-3.91728	-3.91728	5.57704	0.127693	0.81909
BUE60_17100	two-component sensor histidine kinase	-2.02623	-4.38172	0.383024	6.16598	0.127129	0.81909
BUE60_17365	GNAT family N-acetyltransferase	-1.08437	-5.50069	-5.50069	6.3348	0.124224	0.81909
BUE60_17820	hypothetical protein	0.674898	-0.201144	-0.355967	10.165	0.127679	0.81909
BUE60_17885	hypothetical protein	-0.569436	-1.46817	-0.301484	9.52297	0.126481	0.81909
BUE60_17925	FAD-binding protein	6.26903	6.68577	6.33186	7.53869	0.127104	0.81909
BUE60_18300	hypothetical protein	4.90146	5.12153	6.25605	6.94085	0.12295	0.81909
BUE60_20945	nitrate reductase	-0.881144	1.0838	-4.05621	6.11015	0.126097	0.81909
BUE60_23130	hypothetical protein	-3.9421	-3.9421	-3.9421	5.5806	0.125454	0.81909
BUE60_24405	Na+/H+ antiporter subunit C	0.125965	-0.161983	-5.31351	6.73696	0.123584	0.81909
BUE60_24550	excinuclease ABC subunit C	-0.404579	-0.335328	-4.63347	6.20708	0.12304	0.81909
BUE60_24930	hypothetical protein	1.36837	-0.407185	-1.77386	8.40143	0.124205	0.81909
BUE60_25165	Effector protein AvrPphD	0.233481	-0.386918	-2.203	7.31419	0.123249	0.81909
BUE60_25820	hypothetical protein	2.30704	-4.72704	0.195102	7.32509	0.125734	0.81909
BUE60_27245	GNAT family N-acetyltransferase	0.0648374	-4.5799	-4.5799	6.1141	0.12572	0.81909
BUE60_28510	Appr-1-p processing protein	0.187167	-1.22254	-2.44546	7.38038	0.127382	0.81909
BUE60_10295	sorbosone dehydrogenase	1.9518	-0.927266	0.347094	7.89821	0.128108	0.819823
BUE60_14370	ABC transporter	0	4.04176	0	5.50384	0.12815	0.819823
BUE60_01305	hypothetical protein	0.534761	0.290181	-5.37724	6.97582	0.129248	0.821536
BUE60_01360	hypothetical protein	0.0305597	1.40061	-4.48351	6.52911	0.129428	0.821536
BUE60_01815	hypothetical protein	2.9056	1.62606	-2.79478	6.40408	0.129645	0.821536
BUE60_03690	ABC transporter permease	-3.90431	-3.90431	-3.90431	5.57476	0.129139	0.821536
BUE60_06345	hypothetical protein	-3.91358	-3.91358	-3.91358	5.57475	0.129167	0.821536
BUE60_12860	transcriptional regulator CysB	0.0724679	-2.571	-0.235471	8.23069	0.128609	0.821536
BUE60_14250	hypothetical protein	0.53496	0.12186	-5.43429	6.98723	0.12959	0.821536
BUE60_25025	sodium:solute symporter	-0.772251	0.478861	-4.45433	6.18672	0.129418	0.821536
BUE60_27705	cobalamin biosynthesis bifunctional protein CbiET	0.308628	-4.94246	-1.73379	6.45439	0.129694	0.821536
BUE60_21965	chemotaxis protein CheW	-3.31696	-3.31696	2.16243	6.20877	0.129874	0.821782
BUE60_00960	DUF2256 domain-containing protein	-5.82566	-5.82566	-5.82566	6.2317	0.130591	0.82435
BUE60_24755	spermidine/putrescine ABC transporter substrate-binding protein PotF	-2.01489	0.0720917	1.36422	6.61851	0.130724	0.82435
BUE60_26550	NADP-dependent oxidoreductase	0.409852	1.06519	1.92024	8.13561	0.130991	0.82435
BUE60_27405	nuclease	0.400405	-5.33338	-0.617434	6.84674	0.130616	0.82435
BUE60_28350	hemolysin D	3.88534	0	0	5.57086	0.130861	0.82435
BUE60_18560	superoxide dismutase	-3.89025	-3.89025	-3.89025	5.5715	0.131258	0.825134
BUE60_02930	cytochrome o ubiquinol oxidase subunit I	-0.110119	0.0969358	-1.01819	9.51394	0.131569	0.826192
BUE60_08735	6-phosphofructokinase	5.80764	0	0	6.22942	0.131978	0.826473
BUE60_19380	Tir chaperone family protein	-5.59803	-0.0172928	-1.18845	6.69597	0.132042	0.826473
BUE60_20555	hypothetical protein	2.2918	2.20084	-0.334549	8.09781	0.131846	0.826473
BUE60_01930	demethoxyubiquinone hydroxylase family protein	0.644538	-1.95215	-0.35855	8.38925	0.132794	0.827637
BUE60_13445	glycosyl transferase	-0.187887	-1.74029	-4.79326	6.21707	0.132508	0.827637
BUE60_14115	peptidase	-0.119936	0.74872	-3.9532	6.07955	0.132799	0.827637
BUE60_28815	LysR family transcriptional regulator	-0.459126	-1.11833	1.17236	7.58937	0.132734	0.827637
BUE60_23230	hypothetical protein	-5.07402	-5.07402	0.141185	6.39947	0.133345	0.83015
BUE60_15205	lysine--tRNA ligase	0.088878	-0.650506	-2.4061	7.35478	0.133788	0.830233
BUE60_24120	hypothetical protein	5.78776	0	0	6.21964	0.133776	0.830233
BUE60_28195	hypothetical protein	1.41733	1.50327	-4.37651	6.811	0.133651	0.830233
BUE60_00065	chemotaxis protein CheR	0.0534055	-0.0469418	-4.87949	6.46696	0.137984	0.833566
BUE60_01875	phage tail protein	2.34374	1.27675	1.68487	7.76114	0.137497	0.833566
BUE60_02585	4-hydroxy-tetrahydrodipicolinate reductase	0.65088	-1.40547	-0.746256	8.16942	0.13693	0.833566
BUE60_03480	CDP-alcohol phosphatidyltransferase	4.90678	5.71088	0	6.3264	0.136842	0.833566
BUE60_04130	sugar ABC transporter permease	0.756122	1.23845	-3.84702	6.26677	0.136408	0.833566
BUE60_04725	hypothetical protein	1.43177	-4.56548	2.45854	7.48982	0.136402	0.833566
BUE60_07225	N-acylglucosamine 2-epimerase	1.15184	1.56804	-4.07706	6.55818	0.134497	0.833566
BUE60_09105	3-oxoacyl-ACP synthase	0.0702509	-5.50352	-0.52039	6.88883	0.137792	0.833566
BUE60_09790	30S ribosomal protein S4	-0.386407	-0.0592132	-1.10709	9.61118	0.137495	0.833566
BUE60_10935	phosphonate ABC transporter substrate-binding protein	-0.708533	-3.17033	2.27702	6.23573	0.137726	0.833566
BUE60_11925	NAD(P)H-quinone oxidoreductase	-0.876759	-2.14823	-1.94979	7.89782	0.137606	0.833566
BUE60_11965	hypothetical protein	0.283218	0.606865	-5.37721	6.96714	0.134994	0.833566
BUE60_12720	glycoside hydrolase 68 family protein	1.86162	-4.29191	0.646473	6.86011	0.137169	0.833566
BUE60_15680	plasmid stability protein StbB	0	3.9685	0	5.49244	0.138065	0.833566
BUE60_17315	hypothetical protein	-1.77144	-0.809684	-5.99745	6.73787	0.135421	0.833566
BUE60_17385	cupin	0	3.9685	0	5.49244	0.138065	0.833566
BUE60_19260	ABC transporter ATP-binding protein	5.29964	0	0	5.98348	0.137198	0.833566
BUE60_20315	dTMP kinase	2.54484	1.59784	3.79669	7.07927	0.13745	0.833566
BUE60_20825	lipopolysaccharide heptosyltransferase I	0.815225	1.39721	-3.72253	6.24517	0.13789	0.833566
BUE60_22225	hypothetical protein	2.08599	-2.72516	-2.72516	5.90274	0.138014	0.833566
BUE60_25000	transcriptional regulator	-4.89379	-0.272654	0.796712	6.66712	0.137461	0.833566
BUE60_25445	phosphoesterase	-0.00108951	1.42981	-4.42966	6.49802	0.137309	0.833566
BUE60_26105	serine hydrolase	-4.6348	-1.20677	-4.6348	5.86846	0.135143	0.833566
BUE60_26920	transposase	-0.441229	-5.80192	-5.80192	6.64638	0.136557	0.833566
BUE60_28240	phage tail protein	0.914615	-4.01889	-4.01889	6.08544	0.136394	0.833566
BUE60_28745	hypothetical protein	-5.81169	-5.81169	-5.81169	6.2248	0.135396	0.833566
BUE60_06480	NADH dehydrogenase	-0.375556	-0.56325	-2.08592	8.75948	0.139555	0.836198
BUE60_06530	NADH-quinone oxidoreductase subunit M	-1.4738	-2.5101	-1.77228	7.59329	0.139647	0.836198
BUE60_07175	hypothetical protein	5.28516	0	0	5.98876	0.139929	0.836198
BUE60_07690	tRNA dihydrouridine synthase DusB	-1.11865	-0.915435	-2.34129	7.83094	0.140273	0.836198
BUE60_08305	hypothetical protein	0.677726	0.920368	2.04062	9.52818	0.139801	0.836198
BUE60_14035	pilus assembly protein PilA	1.56108	0.514114	1.54552	9.35637	0.13993	0.836198
BUE60_15530	partition protein parA	0.352227	2.50447	-3.59049	6.40453	0.139088	0.836198
BUE60_17590	hypothetical protein	0.102801	-0.230585	-2.51176	7.27419	0.139162	0.836198
BUE60_18000	hypothetical protein	5.78769	0	0	6.21964	0.140298	0.836198
BUE60_23535	hypothetical protein	5.27778	0	0	5.98549	0.13968	0.836198
BUE60_24440	hypothetical protein	2.97479	1.45683	1.23806	8.37782	0.138871	0.836198
BUE60_28210	hypothetical protein	2.87883	3.50716	1.40238	7.18467	0.140376	0.836198
BUE60_28930	hypothetical protein	-4.80812	0.0425582	-4.80812	6.09777	0.140022	0.836198
BUE60_28150	hypothetical protein	2.18035	2.95313	3.2233	8.5558	0.140652	0.836981
BUE60_01390	pectate lyase	-4.94397	-0.0883732	-1.17329	6.29962	0.141472	0.83801
BUE60_03160	integrase	-0.79296	-1.36204	-2.64357	7.44737	0.141388	0.83801
BUE60_12235	chemotaxis protein CheW	-1.41485	-1.88557	0.841928	7.09781	0.141279	0.83801
BUE60_21775	hypothetical protein	5.15605	0	5.94798	6.65922	0.141124	0.83801
BUE60_23425	nuclease	-5.17916	0.284731	-5.17916	6.33318	0.141548	0.83801
BUE60_02375	arg-tox_deoxycytidine triphosphate deaminase	2.87116	3.42286	3.05454	7.29754	0.143348	0.839886
BUE60_00560	PAS domain-containing sensor histidine kinase	-1.14506	-4.36197	0.757529	6.31146	0.142643	0.839886
BUE60_01625	2-amino-4-hydroxy-6- hydroxymethyldihydropteridine diphosphokinase	3.48583	0	5.47143	6.21749	0.142554	0.839886
BUE60_02850	DNA-binding response regulator	0.597473	-5.04594	0.120124	6.84266	0.142681	0.839886
BUE60_05205	murein biosynthesis integral membrane protein MurJ	1.04857	1.54408	-3.61041	6.26432	0.143152	0.839886
BUE60_11815	hypothetical protein	-3.79655	-3.79655	-3.79655	5.55477	0.142723	0.839886
BUE60_12785	alpha/beta hydrolase	-3.7109	-2.6375	-2.84883	6.62541	0.142956	0.839886
BUE60_13640	DUF4845 domain-containing protein	-3.79534	-3.79534	-3.79534	5.55382	0.143459	0.839886
BUE60_14335	arginine/ornithine succinyltransferase subunit alpha	-0.98667	-1.16232	-4.84186	6.14052	0.143359	0.839886
BUE60_17825	hypothetical protein	0.372994	-0.992408	-1.33579	8.01788	0.14216	0.839886
BUE60_23370	biopolymer transporter ExbB	-3.802	-3.802	-3.802	5.55412	0.143307	0.839886
BUE60_02125	hypothetical protein	1.79208	0.55952	3.11163	8.49757	0.144222	0.84147
BUE60_16010	hypothetical protein	0.928802	-4.71503	0.0625362	6.71084	0.14431	0.84147
BUE60_16050	MFS transporter	0.0302091	1.17799	-4.42264	6.43318	0.143998	0.84147
BUE60_18165	hypothetical protein	-5.19909	-5.19909	-0.198934	6.36875	0.144303	0.84147
BUE60_00575	peroxiredoxin	0.151118	-1.35142	-0.00299982	9.22491	0.146139	0.841633
BUE60_00860	acyl-CoA dehydrogenase	-0.344929	-5.53781	-1.38713	6.68281	0.144983	0.841633
BUE60_01220	H-NS histone	0.840647	-0.210722	0.784433	9.70866	0.145515	0.841633
BUE60_01935	histidine triad nucleotide-binding protein	-1.18075	-1.28915	0.590217	8.59727	0.144769	0.841633
BUE60_04190	hypothetical protein	0.224743	-4.38356	-4.38356	6.05782	0.146226	0.841633
BUE60_04225	hypothetical protein	-3.79347	-3.79347	-3.79347	5.55111	0.145655	0.841633
BUE60_04460	hypothetical protein	0	5.29763	4.17633	6.06358	0.14505	0.841633
BUE60_06385	outer membrane lipoprotein carrier protein LolA	-2.0548	1.50766	1.42384	7.38465	0.14712	0.841633
BUE60_13190	UDP-4-amino-4-deoxy-L-arabinose--oxoglutarate aminotransferase	-3.76599	-3.76599	-3.76599	5.54821	0.147639	0.841633
BUE60_13395	amino acid ABC transporter substrate-binding protein	-1.06503	-0.646348	-1.42036	9.013	0.147938	0.841633
BUE60_13980	citrate lyase	1.57507	-3.93054	1.36449	6.67978	0.147931	0.841633
BUE60_15105	hypothetical protein	-5.24605	-5.24605	-0.468873	6.32637	0.147654	0.841633
BUE60_15860	hypothetical protein	0.298178	-5.40416	1.24402	7.36408	0.146532	0.841633
BUE60_19725	hypothetical protein	-1.59388	-1.19708	-6.04847	6.74382	0.147801	0.841633
BUE60_20290	TetR family transcriptional regulator	1.13151	-4.73414	-0.865019	6.67012	0.147689	0.841633
BUE60_21685	addiction module toxin RelE	1.82913	-3.59448	-3.59448	6.19478	0.147345	0.841633
BUE60_22855	hypothetical protein	0.93508	2.07971	-3.43543	6.27472	0.145175	0.841633
BUE60_23255	integrase	-3.77808	-3.77808	-3.77808	5.55095	0.145545	0.841633
BUE60_23450	chromosome partitioning protein ParA	1.28625	0.78476	0.972818	9.41754	0.147968	0.841633
BUE60_24240	hypothetical protein	3.7974	0	0	5.55136	0.144598	0.841633
BUE60_25320	CDP-diacylglycerol--serine O-phosphatidyltransferase	-1.69636	0.698882	-0.881276	7.75326	0.14617	0.841633
BUE60_26540	mangotoxin biosynthesis-involved protein MgoB	3.77777	0	0	5.54731	0.147697	0.841633
BUE60_28670	hypothetical protein	4.94065	4.52225	5.59282	6.63351	0.146712	0.841633
BUE60_29150	hypothetical protein	-3.76599	-3.76599	-3.76599	5.54821	0.147639	0.841633
BUE60_29265	hypothetical protein	-3.76599	-3.76599	-3.76599	5.54821	0.147639	0.841633
BUE60_11150	DUF2474 domain-containing protein	5.75389	0	0	6.2032	0.148285	0.841784
BUE60_12800	phosphoenolpyruvate synthase regulatory protein	-0.468677	-4.71377	-4.71377	6.05731	0.148206	0.841784
BUE60_04475	flagellar protein FlhE	3.76577	0	0	5.54539	0.149156	0.843454
BUE60_16115	phosphoethanolamine transferase	1.13835	-4.00765	-1.31815	6.21974	0.148938	0.843454
BUE60_19840	hypothetical protein	-0.0672079	-5.54142	-5.54142	6.59287	0.149162	0.843454
BUE60_23790	enamine deaminase RidA	3.76577	0	0	5.54539	0.149156	0.843454
BUE60_03595	shikimate 5-dehydrogenase	-1.12425	-5.78024	-2.03559	6.6134	0.150416	0.843648
BUE60_03965	hypothetical protein	4.64917	0	5.95405	6.57957	0.150202	0.843648
BUE60_04180	potassium channel protein	1.05577	0.262641	-2.02323	7.13433	0.150667	0.843648
BUE60_14970	3-hydroxyacyl-[acyl-carrier-protein] dehydratase FabZ	-0.721408	1.00154	-5.19149	6.74394	0.15065	0.843648
BUE60_16485	hypothetical protein	0	6.05886	0	6.07365	0.150797	0.843648
BUE60_18590	metalloprotease TldD	0.71983	-1.0476	-0.0298045	8.7047	0.150183	0.843648
BUE60_21530	neutral zinc metallopeptidase	2.34629	0.845968	2.28016	7.25322	0.149447	0.843648
BUE60_22120	4-aminobutyrate transaminase	2.42785	1.68173	3.12904	7.06969	0.149978	0.843648
BUE60_27185	iron ABC transporter permease	2.2768	-2.5289	-2.5289	5.89071	0.15066	0.843648
BUE60_27655	potassium-transporting ATPase subunit C	-3.76182	-3.76182	-3.76182	5.54514	0.150236	0.843648
BUE60_29065	TetR family transcriptional regulator	-0.0683492	2.09236	-4.01119	6.45222	0.150271	0.843648
BUE60_09130	flagellar rod assembly protein/muramidase FlgJ	1.63865	1.43152	-0.755104	7.24651	0.151998	0.846445
BUE60_09955	hypothetical protein	3.97264	4.9227	5.99974	6.68936	0.152031	0.846445
BUE60_13900	pyrroloquinoline quinone biosynthesis protein PqqE	-0.315194	0.330152	1.80228	9.11949	0.151996	0.846445
BUE60_14515	class II aldolase	3.74568	0	0	5.54132	0.152403	0.846445
BUE60_14995	1-deoxy-D-xylulose-5-phosphate reductoisomerase	-0.591083	0.548955	-2.3425	7.30909	0.152274	0.846445
BUE60_15050	hypothetical protein	-3.50054	-0.0106622	-1.0248	8.59926	0.152465	0.846445
BUE60_22735	SSU ribosomal protein S2p (SAe)	-0.536374	-2.33574	-2.72452	7.11138	0.151487	0.846445
BUE60_23405	hypothetical protein	5.77346	0	0	6.19484	0.152324	0.846445
BUE60_14420	class I peptide chain release factor	-0.782657	-5.28217	-5.28217	6.27502	0.152791	0.847442
BUE60_08830	hypothetical protein	5.29479	0	0	5.98185	0.15338	0.849893
BUE60_00735	MbtH family protein	-5.25561	-5.25561	-5.25561	5.97154	0.155449	0.850813
BUE60_02760	phosphogluconate dehydratase	-0.322591	-0.582735	-1.04878	9.57919	0.154056	0.850813
BUE60_03580	MFS transporter	3.72655	0	0	5.53745	0.155601	0.850813
BUE60_04560	pyrimidine utilization protein D	0	3.85112	0	5.47517	0.15507	0.850813
BUE60_07170	hypothetical protein	3.72655	0	0	5.53745	0.155601	0.850813
BUE60_07180	hypothetical protein	-3.73289	-3.73289	2.27197	6.46232	0.154748	0.850813
BUE60_07815	oxidoreductase	0.29743	2.52986	-3.39846	6.30264	0.154674	0.850813
BUE60_16015	hypothetical protein	-1.03588	-5.33901	-5.33901	6.25781	0.154855	0.850813
BUE60_19405	histidinol phosphatase	0	3.85112	0	5.47517	0.15507	0.850813
BUE60_20200	IS1182 family transposase	3.72655	0	0	5.53745	0.155601	0.850813
BUE60_21010	hypothetical protein	1.83768	1.48551	-3.91232	6.65013	0.154875	0.850813
BUE60_21550	transcriptional regulator	0	6.06766	0	6.07748	0.15518	0.850813
BUE60_26980	Trk system potassium transport protein TrkA	-0.223242	-0.825635	-2.86225	7.01372	0.153725	0.850813
BUE60_29040	hypothetical protein	3.69329	0	0	5.53664	0.155487	0.850813
BUE60_13775	hypothetical protein	-0.651531	-5.21071	-5.21071	6.26041	0.155991	0.851751
BUE60_14355	histidine/lysine/arginine/ornithine ABC transporter ATP-binding protein	-0.660627	-0.518533	-5.36106	6.54287	0.156066	0.851751
BUE60_26120	biopolymer transporter ExbB	0	0	3.77479	5.55576	0.156356	0.852529
BUE60_26115	biopolymer transporter ExbD	-3.70543	-3.70543	-3.70543	5.53692	0.156534	0.8527
BUE60_03080	cysteine hydrolase	-3.71013	-3.71013	-3.71013	5.53687	0.156703	0.852818
BUE60_00015	mannitol dehydrogenase	0.288374	-3.77211	-3.77211	5.83291	0.160285	0.853293
BUE60_00045	precorrin-6A synthase (deacetylating)	0.116328	-5.76403	-0.616999	7.06901	0.158869	0.853293
BUE60_02745	glycerol-3-phosphate ABC transporter substrate-binding protein	0.535124	-4.88255	0.483707	6.79835	0.160913	0.853293
BUE60_04690	hypoxanthine-guanine phosphoribosyltransferase	0.974444	-4.49261	0.657463	6.69902	0.159927	0.853293
BUE60_04890	AraC family transcriptional regulator	0.501493	-4.99797	0.197363	6.80042	0.158141	0.853293
BUE60_05595	LysR family transcriptional regulator	1.6437	-3.1791	-3.1791	5.94425	0.159688	0.853293
BUE60_07005	outer membrane protein assembly factor BamB	-1.0249	-0.796434	-1.04936	9.39941	0.159027	0.853293
BUE60_07300	hypothetical protein	0.289241	-0.127026	-4.90665	6.53098	0.160815	0.853293
BUE60_07555	diguanylate cyclase response regulator	0.385504	-0.49365	-1.90473	7.45063	0.160284	0.853293
BUE60_08185	hypothetical protein	0.232513	0.865564	-4.66188	6.53944	0.157052	0.853293
BUE60_09895	hypothetical protein	5.19492	4.78004	6.09074	6.89209	0.158988	0.853293
BUE60_11125	FAD-binding molybdopterin dehydrogenase	-3.72492	-3.72492	1.18385	6.04045	0.16018	0.853293
BUE60_11215	hypothetical protein	-3.69636	-3.69636	-3.69636	5.53313	0.160031	0.853293
BUE60_13320	LysR family transcriptional regulator	-1.2474	-1.19293	-4.7734	6.07569	0.160659	0.853293
BUE60_15070	Fe-S metabolism protein SufE	0.350891	2.55112	-3.26922	6.24742	0.157278	0.853293
BUE60_15895	LuxR family transcriptional regulator	0.751299	-4.60397	1.43565	6.94517	0.160098	0.853293
BUE60_15910	methionine ABC transporter ATP-binding protein	-3.69376	-3.69376	-3.69376	5.53351	0.159563	0.853293
BUE60_16120	NAD-dependent malic enzyme	-0.764144	-1.6498	-1.72421	8.24844	0.157881	0.853293
BUE60_16450	transporter	2.06561	0.915213	3.3201	6.3913	0.160703	0.853293
BUE60_16665	EscJ/YscJ/HrcJ family type III secretion inner membrane ring protein	-0.725284	0.0702081	-0.608153	11.6746	0.158033	0.853293
BUE60_17710	thiamine biosynthesis protein ThiJ	-1.5444	-4.82046	-4.82046	5.95408	0.157652	0.853293
BUE60_18425	sulfate adenylyltransferase small subunit	0.684188	-1.47736	-0.570995	8.10366	0.159202	0.853293
BUE60_18525	LPS export ABC transporter ATP-binding protein	-1.19109	-3.13466	-1.24908	7.71519	0.159896	0.853293
BUE60_19175	resolvase	1.12282	1.29405	1.31161	10.3222	0.157222	0.853293
BUE60_20135	sulfatase	-0.622818	-0.745435	-2.00933	7.62303	0.160645	0.853293
BUE60_22310	general secretion pathway protein GspI	3.69258	0	0	5.53131	0.160766	0.853293
BUE60_23820	LysR family transcriptional regulator	-0.227764	0.0607047	-4.60379	6.27398	0.159132	0.853293
BUE60_23825	proteic killer protein	-1.73004	-5.86716	-5.86716	6.44264	0.157979	0.853293
BUE60_04515	cell envelope biogenesis protein OmpA	1.5873	0.690015	-0.0746467	8.3299	0.161301	0.854571
BUE60_21915	RNA-directed DNA polymerase	4.55663	5.08556	3.81099	6.25578	0.161786	0.856358
BUE60_18840	shikimate kinase I	-0.220523	-5.88779	-0.0765096	7.18782	0.162135	0.857423
BUE60_02820	6-phosphogluconolactonase	-0.618851	-0.791893	-0.94899	10.6641	0.163441	0.858843
BUE60_13385	amino acid ABC transporter permease	-0.789282	-0.753583	-2.2559	7.92275	0.163363	0.858843
BUE60_14605	AraC family transcriptional regulator	4.9901	3.95851	5.37043	6.52428	0.162808	0.858843
BUE60_17350	hypothetical protein	4.98757	6.26285	4.94522	6.80582	0.162969	0.858843
BUE60_19520	aspartate-semialdehyde dehydrogenase	-6.058	-0.89108	-1.25646	6.84048	0.163336	0.858843
BUE60_22015	polysaccharide deacetylase	4.82284	0	3.52399	5.98544	0.163345	0.858843
BUE60_26220	methylthioadenosine phosphorylase	-0.322895	-1.72309	-2.37236	7.52836	0.16327	0.858843
BUE60_11170	large-conductance mechanosensitive channel	0.162512	0.0126698	1.42151	8.60475	0.163755	0.859714
BUE60_11920	HAD family hydrolase	-0.182024	-1.80794	-0.920919	8.44011	0.16417	0.861111
BUE60_22810	Cor-Cma_coronamic acid synthetase CmaD	-5.23352	-5.23352	-5.23352	5.96282	0.165181	0.861688
BUE60_00355	transcription elongation factor GreAB	-4.84062	-0.316729	-4.84062	6.04968	0.165114	0.861688
BUE60_04120	transketolase	1.74088	2.4742	-2.66409	6.13365	0.164621	0.861688
BUE60_11830	ABC transporter	-0.588258	-4.70322	-4.70322	6.03296	0.165347	0.861688
BUE60_13615	RNA polymerase subunit sigma	1.05962	0.925275	0.651135	10.6811	0.164836	0.861688
BUE60_15395	CoA pyrophosphatase	0.132863	-2.63593	-1.22255	7.89897	0.165469	0.861688
BUE60_15645	hypothetical protein	0.439986	-4.68021	-4.68021	6.25494	0.164843	0.861688
BUE60_19515	hypothetical protein	-4.59352	-4.59352	1.32886	6.5372	0.165051	0.861688
BUE60_25255	energy transducer TonB	0	0	3.69409	5.54371	0.165683	0.862029
BUE60_06755	AsnC family transcriptional regulator	-0.250419	0.788148	-4.70394	6.45653	0.166321	0.864572
BUE60_08495	hypothetical protein	0	5.42367	0	5.83349	0.166908	0.866845
BUE60_06935	integrase	-3.76144	0.544215	1.22486	6.24286	0.167977	0.86911
BUE60_16285	xylose isomerase	0	3.76721	0	5.46355	0.168094	0.86911
BUE60_16430	two-component system response regulator BaeR	1.44453	2.05755	-3.05305	6.17136	0.167504	0.86911
BUE60_18135	methionine adenosyltransferase	-1.85999	-0.738227	-1.86184	8.28563	0.167724	0.86911
BUE60_25050	DeoR family transcriptional regulator	2.40771	-2.89642	-2.89642	6.07858	0.168059	0.86911
BUE60_15690	hypothetical protein	1.55928	2.02071	-3.7663	6.58446	0.168391	0.869814
BUE60_20195	NAD-dependent deacylase	-0.135293	-4.8766	0.782812	6.7392	0.16853	0.869814
BUE60_17185	3D-(3,5/4)-trihydroxycyclohexane-1,2-dione acylhydrolase (decyclizing)	-1.62593	-2.35985	-5.00861	6.07303	0.168697	0.8699
BUE60_14215	short-chain dehydrogenase/reductase	3.6048	0	0	5.52072	0.16902	0.870791
BUE60_03935	EvpB family type VI secretion protein	-1.04182	-0.947827	-4.87634	6.17005	0.169382	0.871106
BUE60_27235	bifunctional antitoxin/transcriptional repressor RelB	0.099564	2.23082	-4.42149	6.78237	0.169311	0.871106
BUE60_27890	hypothetical protein	3.63187	0	0	5.52125	0.169574	0.871324
BUE60_20775	GNAT family N-acetyltransferase	-0.853757	-0.749722	-5.34704	6.47074	0.169847	0.871949
BUE60_08645	response regulator	-0.747437	-1.538	-2.27974	9.02212	0.170254	0.872497
BUE60_24875	RNA polymerase subunit sigma-70	-4.68873	0.826407	0.528097	6.62224	0.170213	0.872497
BUE60_09010	hypothetical protein	-3.62779	-3.62779	-3.62779	5.52102	0.170757	0.87276
BUE60_20080	hypothetical protein	0	0	5.65177	6.17771	0.17071	0.87276
BUE60_26745	flagellar hook-length control protein FliK	-1.57263	-4.86482	-4.86482	5.96883	0.170647	0.87276
BUE60_10880	phosphonate metabolism protein PhnP	1.29492	-3.40059	-3.40059	5.93126	0.171106	0.873592
BUE60_13220	4-amino-4-deoxy-L-arabinose-phospho-UDP flippase	-3.60954	-3.60954	-3.60954	5.51981	0.171372	0.873592
BUE60_16305	hypothetical protein	-3.60954	-3.60954	-3.60954	5.51981	0.171372	0.873592
BUE60_14000	trypsin	1.51713	-1.79427	-0.0165451	7.27209	0.171834	0.874085
BUE60_17010	hypothetical protein	4.45286	0	5.18285	6.24756	0.171921	0.874085
BUE60_28865	hypothetical protein	0.842586	-4.81392	-4.81392	6.47585	0.171721	0.874085
BUE60_28590	serine/threonine protein phosphatase	-1.08991	-1.1654	-2.12317	7.46153	0.172212	0.874796
BUE60_08665	flagellar biosynthesis protein FlhA	0.0415621	-0.661446	-1.72838	7.55511	0.17254	0.874926
BUE60_11545	zinc ABC transporter ATP-binding protein ZnuC	0.107969	0.721121	-4.1546	6.20626	0.172454	0.874926
BUE60_00525	hypothetical protein	0	0	5.69858	6.17114	0.172713	0.875041
BUE60_14875	peptigoglycan-binding protein LysM	-0.890981	0.286109	-0.270483	9.71276	0.173246	0.876972
BUE60_13855	phosphodiesterase	3.57405	0	0	5.51537	0.173908	0.878021
BUE60_17535	type III secretion system protein	-0.499142	-0.451467	-1.36428	9.54539	0.173902	0.878021
BUE60_28975	IS21 family transposase	0.899905	0.858229	-4.15989	6.40107	0.173728	0.878021
BUE60_07000	ribosome biogenesis GTPase Der	-0.971425	-2.002	-2.02461	7.31795	0.174543	0.878934
BUE60_07645	type II secretion system protein F	0	0	3.6386	5.53354	0.174374	0.878934
BUE60_21150	ATP-dependent DNA helicase RecQ	-1.77787	0.314074	-0.329495	8.08286	0.174517	0.878934
BUE60_01000	methyl-accepting chemotaxis protein	0.329161	-0.359766	-4.01273	6.04604	0.177825	0.879506
BUE60_01790	hypothetical protein	0	0	5.67558	6.16028	0.179022	0.879506
BUE60_03600	hypothetical protein	0.485204	0.641416	-0.455423	10.1231	0.178785	0.879506
BUE60_04625	CPXCG motif-containing cysteine-rich protein	0	0	5.69864	6.17114	0.179057	0.879506
BUE60_05030	integrating conjugative element protein	3.59636	0	0	5.51515	0.175298	0.879506
BUE60_05835	zinc ABC transporter permease	0	3.72335	0	5.4577	0.175193	0.879506
BUE60_08265	hypothetical protein	2.61023	1.39544	2.16471	8.48466	0.176058	0.879506
BUE60_08365	DNA mismatch repair protein MutS	-5.4922	-1.16106	-1.36765	6.43885	0.176838	0.879506
BUE60_09100	flagellin	0.768209	1.10347	0.137721	9.55028	0.177015	0.879506
BUE60_09610	transcription termination/antitermination protein NusG	-0.3145	-0.225233	-1.3659	10.5007	0.17749	0.879506
BUE60_10185	arsenate reductase (glutaredoxin)	0	4.96195	5.28104	6.27951	0.178358	0.879506
BUE60_10810	XRE family transcriptional regulator	4.12174	5.17231	0	6.01201	0.177008	0.879506
BUE60_11425	phosphate ABC transporter ATP-binding protein	-4.37226	0.609369	-4.37226	6.02019	0.175923	0.879506
BUE60_16420	acyl-CoA dehydrogenase	-3.5761	-3.5761	-3.5761	5.51406	0.176767	0.879506
BUE60_16660	EscI/YscI/HrpB family type III secretion system inner rod protein	-0.747785	0.37748	-0.354644	12.1985	0.17673	0.879506
BUE60_16690	EscC/YscC/HrcC family type III secretion system outer membrane ring protein	-0.448564	-0.153794	-0.925337	10.7641	0.178924	0.879506
BUE60_16695	type III secretion protein	-1.32562	0.596359	0.257684	10.2759	0.178201	0.879506
BUE60_21895	hypothetical protein	-0.58576	-5.56005	-5.56005	6.46943	0.178442	0.879506
BUE60_23285	AbrB family transcriptional regulator	-5.20016	-5.20016	-5.20016	5.94978	0.177091	0.879506
BUE60_24395	EamA family transporter	-0.594838	-5.11564	0.478789	6.73538	0.176717	0.879506
BUE60_24775	amino acid deaminase	-4.85233	-4.85233	-1.67635	5.95881	0.178352	0.879506
BUE60_25500	transposase	5.64005	0	0	6.14927	0.178874	0.879506
BUE60_25790	co-chaperone GroES	0.675173	-0.96878	-0.0926717	9.91289	0.177525	0.879506
BUE60_26320	glutaredoxin 3	-0.294615	1.19838	1.18901	9.41846	0.175972	0.879506
BUE60_27420	hypothetical protein	-4.95735	0.38427	-4.95735	6.24099	0.17544	0.879506
BUE60_28120	hypothetical protein	3.58559	0	0	5.51275	0.177812	0.879506
BUE60_28215	hypothetical protein	-0.594389	-4.47751	1.9932	6.90256	0.178741	0.879506
BUE60_28580	hypothetical protein	3.59636	0	0	5.51515	0.175298	0.879506
nudF	ADP-ribose diphosphatase	-0.636748	-0.00140768	-1.56118	9.08269	0.175838	0.879506
BUE60_13125	hypothetical protein	4.85968	0	3.34379	5.97841	0.180142	0.883335
BUE60_13625	serine peptidase	-0.396938	-0.49594	-1.19181	9.3539	0.180128	0.883335
BUE60_12750	uroporphyrinogen-III C-methyltransferase	-3.54951	-3.54951	-3.54951	5.51011	0.180414	0.883714
BUE60_19240	peptidase M20	0.377828	0.76018	-4.10236	6.23536	0.180524	0.883714
BUE60_03055	chemotaxis protein CheR	-0.042797	0.0201432	-2.53683	7.01021	0.180878	0.883951
BUE60_06885	hypothetical protein	5.74688	5.34081	5.27007	6.85166	0.180772	0.883951
BUE60_00640	hypothetical protein	-1.23105	-4.10118	-4.10118	5.73338	0.181237	0.884625
BUE60_10850	ABC transporter ATP-binding protein	0	3.67672	0	5.45248	0.181321	0.884625
BUE60_10145	DNA-binding response regulator	2.62973	0.268318	2.47145	7.30153	0.18183	0.885621
BUE60_26505	hypothetical protein	-1.0049	-5.68866	-5.68866	6.44908	0.181684	0.885621
BUE60_17620	DNA topoisomerase	2.48447	-2.08457	3.40293	6.40143	0.182152	0.886444
BUE60_25655	hypothetical protein	5.32996	0	5.38272	6.51279	0.1825	0.887393
BUE60_19875	type III effector HopS2	-0.84723	1.37324	1.41317	8.15829	0.182794	0.888076
BUE60_00175	hypothetical protein	-1.26239	-5.2097	-5.2097	6.15808	0.183774	0.889052
BUE60_05965	hypothetical protein	3.54809	0	0	5.50651	0.184069	0.889052
BUE60_08575	cytochrome biogenesis protein	-0.887346	-5.67833	-1.83484	6.61235	0.183202	0.889052
BUE60_14705	ABC transporter permease	3.54809	0	0	5.50651	0.184069	0.889052
BUE60_15850	galactarate dehydratase	0.548478	0.261358	-1.88756	7.22146	0.183998	0.889052
BUE60_25230	GGDEF domain-containing protein	0	0	3.58088	5.52329	0.183733	0.889052
BUE60_25475	glyoxalase	4.61034	4.69274	0	6.01297	0.183992	0.889052
BUE60_09520	malonate transporter subunit MadM	-3.51542	-3.51542	-3.51542	5.50443	0.186102	0.898126
BUE60_04535	BMP family ABC transporter substrate-binding protein	1.9361	1.53222	-2.91189	6.1307	0.186775	0.899874
BUE60_16935	hypothetical protein	4.64421	0	5.72183	6.47014	0.186721	0.899874
BUE60_05275	YraN family protein	5.66897	4.82233	5.61499	6.84137	0.188141	0.902022
BUE60_18850	pilus assembly protein PilP	-1.93138	-6.13456	-0.963223	6.88917	0.18785	0.902022
BUE60_20460	DUF3309 domain-containing protein	5.83718	6.08457	5.89382	7.16443	0.187808	0.902022
BUE60_20500	LysR family transcriptional regulator	0.271273	-0.0994726	-2.36964	7.16866	0.188155	0.902022
BUE60_22045	signal peptide prediction	-0.600985	-4.93607	0.376347	6.59093	0.187818	0.902022
BUE60_22065	FAD-dependent oxidoreductase	0.989328	-2.18621	0.928528	7.60241	0.187516	0.902022
BUE60_11755	50S ribosomal protein L25/general stress protein Ctc	-0.775303	-1.29284	-1.97371	8.88962	0.188712	0.902132
BUE60_19970	hypothetical protein	5.31143	0	5.36372	6.50172	0.188467	0.902132
BUE60_27795	hypothetical protein	0.290072	-1.88041	-1.16325	8.40171	0.188635	0.902132
BUE60_28860	hypothetical protein	0	0	5.63962	6.15501	0.1888	0.902132
BUE60_02545	phosphoglucosamine mutase	0.130059	-2.29633	-0.40117	7.69802	0.191818	0.903265
BUE60_03905	type VI secretion protein	-1.29939	-4.7049	-4.7049	5.93293	0.190786	0.903265
BUE60_04970	2-oxoglutarate dehydrogenase E1 component	-0.502656	-0.724836	-1.31467	9.07377	0.190681	0.903265
BUE60_05920	hypothetical protein	0.493756	-4.49931	-4.49931	6.18618	0.191091	0.903265
BUE60_06705	orotate phosphoribosyltransferase	0.475702	-0.17281	-0.779449	9.51467	0.189358	0.903265
BUE60_06855	hypothetical protein	4.495	5.64193	0	6.2079	0.190215	0.903265
BUE60_10265	hypothetical protein	-0.789286	-0.402778	-2.77679	7.10994	0.191998	0.903265
BUE60_12960	molecular chaperone DnaJ	-0.460391	-0.446674	-2.86705	7.2112	0.190807	0.903265
BUE60_13505	short-chain dehydrogenase	0.695056	-1.55976	-0.490049	8.38181	0.190075	0.903265
BUE60_14290	aspartate kinase	-0.973342	-0.65837	-1.09984	9.08245	0.191003	0.903265
BUE60_15830	ABC transporter ATP-binding protein	-0.638591	0.107147	-4.56085	6.19483	0.18966	0.903265
BUE60_17840	hypothetical protein	5.69835	5.34085	5.27921	6.83898	0.190142	0.903265
BUE60_20070	LysR family transcriptional regulator	0.869677	1.59611	-3.69328	6.28202	0.19178	0.903265
BUE60_20955	hypothetical protein	0	0	5.67568	6.16028	0.190026	0.903265
BUE60_25045	Zn-dependent hydrolase	0.85013	0.515734	-3.69912	6.10288	0.190916	0.903265
BUE60_25150	AAA family ATPase	-0.1282	-5.21237	0.674756	6.93683	0.190047	0.903265
BUE60_25990	glycine cleavage system protein R	-0.127053	-5.62711	-0.974905	6.84768	0.191905	0.903265
BUE60_27205	hypothetical protein	-2.47905	-2.28787	-0.681443	8.32875	0.191945	0.903265
BUE60_28265	restriction endonuclease	-3.90199	0.850739	0.634595	6.20859	0.191785	0.903265
BUE60_07680	ribosomal protein L11 methyltransferase	-5.21899	0.000505257	-0.638587	6.54651	0.192491	0.904116
BUE60_20590	GNAT family N-acetyltransferase	-4.74924	-4.74924	0.190659	6.24299	0.192455	0.904116
BUE60_25205	syringolide biosynthetic protein AvrD1	-0.68938	0.711245	0.207105	9.25924	0.192657	0.904163
BUE60_13225	UDP-glucose 6-dehydrogenase	-0.647146	-4.5516	-4.5516	5.96131	0.19335	0.905217
BUE60_20120	cytochrome B	5.22993	0	4.15782	6.19609	0.193276	0.905217
BUE60_27565	transcription elongation factor GreB	-1.23243	-4.82511	1.11135	6.6952	0.193224	0.905217
BUE60_15310	homoserine dehydrogenase	-0.764807	-0.893144	-2.64104	7.79739	0.193605	0.905677
BUE60_21200	GNAT family N-acetyltransferase	1.50694	-0.475635	0.832107	7.54428	0.194195	0.906974
BUE60_26380	sulfonate ABC transporter ATP-binding protein	1.18701	-0.0281587	-3.98636	6.27829	0.194179	0.906974
BUE60_02945	protoheme IX farnesyltransferase	-0.638119	0.279245	-2.24993	8.22519	0.194552	0.907908
BUE60_02085	hypothetical protein	-5.17605	-5.17605	-5.17605	5.9429	0.194898	0.907915
BUE60_11360	hypothetical protein	2.03916	1.61429	1.34822	8.38065	0.194934	0.907915
BUE60_16320	D-xylose ABC transporter substrate-binding protein	0.24962	0.355461	-4.11418	6.1551	0.195423	0.907915
BUE60_25660	iron ABC transporter substrate-binding protein	-1.3268	0.313086	-1.0979	7.86269	0.195363	0.907915
BUE60_26090	cardiolipin synthase B	0.676642	1.73215	-3.59457	6.22676	0.195602	0.907915
BUE60_27680	hypothetical protein	-3.48007	-3.48007	-3.48007	5.4965	0.195529	0.907915
fecB	iron-dicitrate transporter substrate-binding subunit	3.44399	0	0	5.49376	0.19565	0.907915
BUE60_27145	AcsD protein	1.88369	1.34148	-2.44348	5.89359	0.196089	0.909225
BUE60_06565	peptidase	-5.02659	0.112865	-5.02659	6.21431	0.197013	0.910595
BUE60_13840	ABC transporter permease	0	0	3.52381	5.51095	0.196846	0.910595
BUE60_20610	hypothetical protein	-0.939701	-5.60184	-5.60184	6.41131	0.196842	0.910595
BUE60_23015	iron transporter	-4.6999	0.725872	-1.03439	6.34371	0.196894	0.910595
BUE60_09475	hypothetical protein	3.47005	0	0	5.49395	0.197568	0.911708
BUE60_27240	GNAT family N-acetyltransferase	3.47005	0	0	5.49395	0.197568	0.911708
BUE60_02025	glycosyl hydrolase family 32	-0.417589	-1.27865	-4.49196	6.05585	0.199094	0.916607
BUE60_17800	serine/threonine protein phosphatase	0.889906	-4.65217	-0.781621	6.54176	0.199104	0.916607
BUE60_22060	haloacid dehalogenase, type II	0.777131	-1.73252	0.719914	7.83106	0.198905	0.916607
BUE60_07110	protein-export membrane protein SecF	0.270355	1.77464	-1.27092	7.63609	0.199587	0.917217
BUE60_09630	50S ribosomal protein L7/L12	-0.939669	0.488413	-1.1138	9.46758	0.199434	0.917217
BUE60_19955	hypothetical protein	2.74292	2.39	1.94629	7.47432	0.200186	0.917217
BUE60_20385	hypothetical protein	-0.321488	0.297787	-1.41409	9.56489	0.199986	0.917217
BUE60_27545	hypothetical protein	5.1194	0	0	5.92164	0.199976	0.917217
BUE60_27595	methyl-accepting chemotaxis protein	-0.545375	-0.82162	-4.7505	6.19059	0.200124	0.917217
BUE60_03000	hypothetical protein	-4.18026	1.50808	-4.18026	6.16649	0.200746	0.917823
BUE60_13350	quinone oxidoreductase	0.884683	0.537097	-1.11662	7.58302	0.200836	0.917823
BUE60_15625	conjugal transfer protein	1.65671	-2.76817	2.42434	6.31582	0.200919	0.917823
BUE60_21985	hypothetical protein	1.83816	-2.97953	1.62585	6.25624	0.200952	0.917823
BUE60_18945	poly(3-hydroxyalkanoate) granule-associated protein PhaI	0.520599	3.47715	2.59472	6.95884	0.201169	0.918093
BUE60_04850	aspartate-semialdehyde dehydrogenase	-0.189987	0.0987097	-1.31963	9.13958	0.201877	0.918867
BUE60_06500	NADH-quinone oxidoreductase subunit G	-0.474134	-0.772064	-1.87777	7.76367	0.202081	0.918867
BUE60_09580	hypothetical protein	5.13987	0	0	5.92072	0.202251	0.918867
BUE60_12190	glycosyl transferase family 1	-0.265449	-4.71025	-0.0212958	6.41227	0.202535	0.918867
BUE60_14905	S-(hydroxymethyl)glutathione dehydrogenase/class III alcohol dehydrogenase	0.92028	-1.16022	-0.607302	7.27263	0.201877	0.918867
BUE60_15460	hypothetical protein	4.71729	0	5.61802	6.44445	0.201848	0.918867
BUE60_23545	hypothetical protein	-3.44065	-3.44065	-3.44065	5.49031	0.202527	0.918867
BUE60_25615	hypothetical protein	2.89987	2.36741	3.72047	6.66	0.202607	0.918867
BUE60_01440	acriflavine resistance protein B	-1.02781	-4.56642	-2.51831	5.96298	0.202809	0.919062
BUE60_15375	preQ0 transporter	0.299517	-3.12822	2.82817	6.49946	0.20378	0.922742
BUE60_06685	YicC family protein	-0.623936	0.0570243	-2.59477	7.33675	0.204308	0.923416
BUE60_20985	DNA topoisomerase IV subunit B	-0.300803	-2.4054	-1.22781	7.49881	0.204407	0.923416
BUE60_26525	MxaD family protein	4.45858	4.70631	0	5.98123	0.204121	0.923416
BUE60_01430	histidine kinase	-1.56004	-4.0183	-4.0183	5.68333	0.205225	0.923741
BUE60_03325	hypothetical protein	-2.42859	1.22291	-0.551304	6.67099	0.204906	0.923741
BUE60_09220	cyanase	3.4294	0	0	5.48764	0.204858	0.923741
BUE60_12080	two-component system response regulator	3.02017	0.704245	1.61489	7.75646	0.20518	0.923741
BUE60_17170	5-deoxy-glucuronate isomerase	-0.193212	-3.98413	1.3909	6.38885	0.205322	0.923741
BUE60_17935	DUF4432 domain-containing protein	-0.417933	-0.663359	-1.0096	10.1785	0.205435	0.923741
BUE60_03895	LysR family transcriptional regulator	0	5.26259	3.49805	5.95056	0.205993	0.924416
BUE60_07440	lipoyl synthase	-0.764761	0.399265	-5.71116	6.92559	0.206079	0.924416
BUE60_07590	MATE family efflux transporter	-3.63487	0.516308	-3.63487	5.73838	0.206759	0.924416
BUE60_11560	hypothetical protein	-1.11555	-6.72678	-0.323794	7.59885	0.206078	0.924416
BUE60_13545	hypothetical protein	1.81942	-0.144574	1.33971	8.30157	0.207021	0.924416
BUE60_18125	hypothetical protein	0.70986	1.19064	2.33844	7.98912	0.206339	0.924416
BUE60_19255	ABC transporter permease	3.41617	0	0	5.48586	0.206803	0.924416
BUE60_21410	ethanolamine ammonia-lyase	1.76937	3.95473	1.15033	6.54548	0.206511	0.924416
BUE60_28145	dodecin flavoprotein	4.68382	0	5.58169	6.42438	0.206932	0.924416
BUE60_03790	transcriptional activator RfaH	-3.39619	-3.39619	-3.39619	5.48498	0.207786	0.924588
BUE60_09970	bifunctional aconitate hydratase 2/2-methylisocitrate dehydratase	-0.366742	-0.115468	-1.38838	8.79282	0.207857	0.924588
BUE60_18550	phosphocarrier protein HPr	5.65926	5.31158	5.13057	6.78853	0.20764	0.924588
BUE60_23995	hypothetical protein	1.85776	-0.146285	0.217147	7.40054	0.20759	0.924588
BUE60_24620	hypothetical protein	-2.99701	0.954285	-2.07056	7.56959	0.207639	0.924588
BUE60_08560	hypothetical protein	-4.50269	-0.142624	0.703635	6.4129	0.208233	0.92502
BUE60_21665	potassium transporter Kup	-0.0143233	-2.45148	0.727237	6.98114	0.208273	0.92502
BUE60_00235	TenA family transcriptional regulator	0.202252	-0.564512	-1.88474	7.94378	0.210796	0.926286
BUE60_00700	DNA-binding response regulator	-0.239746	1.22295	0.255036	8.89654	0.210503	0.926286
BUE60_03570	hypothetical protein	4.50411	5.47997	0	6.16437	0.21053	0.926286
BUE60_07160	hypothetical protein	-3.40014	-3.40014	-3.40014	5.4841	0.209894	0.926286
BUE60_07310	replicative DNA helicase	0.282157	-2.48132	-0.969702	6.98215	0.2101	0.926286
BUE60_09510	malonate decarboxylase subunit epsilon	0.277722	-0.421165	-4.22671	6.12753	0.209193	0.926286
BUE60_10010	peptidylprolyl isomerase	-0.788758	-1.47809	-1.78771	8.62746	0.210243	0.926286
BUE60_11665	amino acid ABC transporter substrate-binding protein	-0.0823118	2.65109	-2.84227	6.03889	0.210505	0.926286
BUE60_16520	integrating conjugative element membrane protein	-1.09623	-5.07228	-5.07228	6.11739	0.209672	0.926286
BUE60_17970	homogentisate 1,2-dioxygenase	0.388096	-2.52327	-0.547326	7.89498	0.210019	0.926286
BUE60_18875	malate dehydrogenase	0.016926	0.869068	-0.303754	9.25042	0.210449	0.926286
BUE60_22710	phosphate starvation-inducible protein PsiF	-0.585952	-6.16686	-1.13388	7.09446	0.209065	0.926286
BUE60_26465	hypothetical protein	-0.0169475	-2.33054	-0.427457	8.27959	0.209165	0.926286
BUE60_27050	hypothetical protein	4.85669	0	5.42988	6.42141	0.210745	0.926286
BUE60_20205	transposase	-4.15618	1.48578	-4.15618	6.14806	0.211253	0.927178
BUE60_21175	ABC transporter ATP-binding protein	-0.028377	-5.62086	-0.655586	6.92133	0.211318	0.927178
BUE60_19435	methyl-accepting chemotaxis protein	0.180251	-4.46589	0.0740618	6.373	0.212613	0.932151
BUE60_00710	DUF4440 domain-containing protein	-1.81488	-5.11951	-5.11951	6.05356	0.213191	0.93257
BUE60_20140	biliverdin-producing heme oxygenase	0.612181	-5.00953	-0.895423	6.66271	0.212966	0.93257
BUE60_21195	asparagine synthase (glutamine-hydrolyzing)	1.46306	-0.014025	-0.102704	7.98947	0.213167	0.93257
BUE60_22150	ABC transporter permease	4.28331	0	0	5.6614	0.213682	0.934011
BUE60_17015	hypothetical protein	-0.177368	-5.3509	-1.68662	6.57257	0.214188	0.93552
BUE60_06645	hypothetical protein	0.195239	1.42824	-4.27538	6.43947	0.214837	0.93606
BUE60_13280	Fe2+-dicitrate sensor protein	-0.46306	0.776881	-4.45177	6.28401	0.214781	0.93606
BUE60_13290	2-succinyl-6-hydroxy-2, 4-cyclohexadiene-1-carboxylate synthase	-0.691712	-0.445263	-1.17696	10.0512	0.214731	0.93606
BUE60_19315	hypothetical protein	1.4154	-2.95232	2.54637	6.41504	0.214958	0.93606
BUE60_11615	radical SAM protein	1.06829	-3.95908	0.536472	6.37644	0.215234	0.936149
BUE60_17345	hypothetical protein	-4.66286	-4.66286	0.898467	6.40809	0.215326	0.936149
BUE60_26500	zinc metalloprotease HtpX	1.00389	-0.0562582	0.768048	9.44082	0.215463	0.936149
BUE60_02410	arg-tox_amidinotransferase_amtA	0.0287946	-4.50739	-0.0539012	6.34325	0.220934	0.936783
BUE60_00125	SCP-2 family sterol carrier protein	-1.16356	-5.29343	1.11969	7.03345	0.216388	0.936783
BUE60_00650	sugar ABC transporter permease	3.30093	0	0	5.47183	0.221594	0.936783
BUE60_01250	3-oxoadipate--succinyl-CoA transferase subunit A	0.516883	-0.723855	-4.44629	6.26856	0.220722	0.936783
BUE60_01920	peroxiredoxin	1.46973	0.941637	0.620939	8.87817	0.220034	0.936783
BUE60_02050	hypothetical protein	4.53089	5.68792	6.015	6.88372	0.221792	0.936783
BUE60_02475	hypothetical protein	1.64299	2.04332	-3.93339	6.72025	0.219861	0.936783
BUE60_02695	glutamyl-tRNA amidotransferase	-2.73261	1.6065	2.55964	6.25847	0.221361	0.936783
BUE60_06430	isocitrate dehydrogenase (NADP(+))	-0.205115	-0.844449	-1.22493	8.96058	0.216693	0.936783
BUE60_07190	hypothetical protein	0	0	5.52502	6.11976	0.219982	0.936783
BUE60_07210	urease accessory protein UreF	2.94908	0	5.10535	6.03369	0.216898	0.936783
BUE60_07665	type II 3-dehydroquinate dehydratase	1.21935	-0.159482	2.1313	7.52117	0.215854	0.936783
BUE60_08685	flagellar biosynthetic protein FliP	-3.2184	-1.22758	-0.386211	7.1221	0.220377	0.936783
BUE60_09905	hypothetical protein	4.23641	5.55076	0	6.13562	0.220722	0.936783
BUE60_09985	MarR family transcriptional regulator	4.41816	4.66226	0	5.96422	0.221216	0.936783
BUE60_10435	hypothetical protein	1.29102	-0.460309	0.943946	8.44603	0.217952	0.936783
BUE60_12000	homoserine O-acetyltransferase	-1.58919	-0.716673	-1.41213	7.8945	0.22163	0.936783
BUE60_13335	sodium-independent anion transporter	-1.71802	-4.49768	0.332184	6.2248	0.218414	0.936783
BUE60_13645	ribonuclease III	-0.877773	-5.74837	-0.896197	6.7827	0.221033	0.936783
BUE60_14180	type IV secretion protein Rhs	0	3.48151	0	5.42809	0.217992	0.936783
BUE60_15900	ABC transporter permease	-0.933743	-0.696598	-4.46122	6.01514	0.222074	0.936783
BUE60_16910	ABC transporter permease	-0.543944	-0.700714	-4.42316	6.04833	0.218667	0.936783
BUE60_18270	response regulator	-3.35845	-3.35845	-3.35845	5.47785	0.217655	0.936783
BUE60_18580	metalloprotease PmbA	0.49673	-1.99514	-0.264829	7.60975	0.221282	0.936783
BUE60_18730	tol-pal system protein YbgF	-1.18541	0.670083	-0.232919	8.3844	0.222028	0.936783
BUE60_21570	hypothetical protein	4.25982	5.57469	0	6.14676	0.217247	0.936783
BUE60_22075	ABC transporter permease	0	0	3.41725	5.49379	0.215957	0.936783
BUE60_22265	GNAT family N-acetyltransferase	-5.07227	-5.07227	-5.07227	5.9056	0.221494	0.936783
BUE60_22870	FAD-dependent oxidoreductase	-0.19262	-4.74368	-1.57318	6.23633	0.220737	0.936783
BUE60_23530	glutamyl-tRNA amidotransferase	5.72336	4.36683	4.13605	6.52963	0.218565	0.936783
BUE60_23955	glycerol-3-phosphate transporter permease	-3.33171	-3.33171	-3.33171	5.4757	0.218847	0.936783
BUE60_25095	hypothetical protein	-5.0195	-5.0195	0.322546	6.41963	0.21764	0.936783
BUE60_26560	GTP-binding protein	-1.11032	-2.82809	-0.34315	6.98476	0.21651	0.936783
BUE60_27125	RNA polymerase subunit sigma	3.34449	0	0	5.47492	0.220654	0.936783
BUE60_27195	siderophore-iron reductase, Fe-S cluster protein	-3.35845	-3.35845	-3.35845	5.47785	0.217655	0.936783
BUE60_27285	hypothetical protein	0	5.91026	0	6.01106	0.220642	0.936783
BUE60_27810	pilus assembly protein	-0.832294	-0.609889	-4.9701	6.28212	0.217919	0.936783
BUE60_28045	alkanesulfonate monooxygenase	-0.655812	-5.58068	-1.40572	6.63886	0.2204	0.936783
BUE60_28295	peptide ABC transporter ATP-binding protein	-3.35845	-3.35845	-3.35845	5.47785	0.217655	0.936783
nfrB	type II secretion system protein E	-1.28714	-4.58278	-4.58278	5.8899	0.221426	0.936783
BUE60_03760	capsular biosynthesis protein	3.33142	0	0	5.47324	0.222653	0.938177
BUE60_27725	hypothetical protein	1.16206	1.31415	0.79526	9.00924	0.222732	0.938177
fliI_1	flagellum-specific ATP synthase FliI	-3.32441	-3.32441	-3.32441	5.47341	0.22289	0.938177
BUE60_11590	cytochrome c oxidase assembly protein	0.179463	-4.7477	1.01332	6.78479	0.22334	0.93871
BUE60_15585	conjugal transfer protein	0.402449	0.639732	-4.82636	6.63571	0.223213	0.93871
BUE60_22205	hypothetical protein	4.44544	5.4125	0	6.13424	0.223866	0.939589
BUE60_25140	aspartate aminotransferase family protein	-0.178436	-0.685662	-2.40317	7.41195	0.223893	0.939589
BUE60_29220	hypothetical protein	0.326175	-1.34904	-1.46622	8.41523	0.224036	0.939589
BUE60_05095	multi-copper polyphenol oxidoreductase	-0.157345	-4.91703	-1.02382	6.39125	0.225333	0.940267
BUE60_09875	GntR family transcriptional regulator	-2.14391	-0.0862947	-5.02854	6.25728	0.225079	0.940267
BUE60_11180	PilZ domain-containing protein	-0.64299	-4.58809	1.78794	6.87827	0.224877	0.940267
BUE60_11470	hypothetical protein	1.51467	-4.08067	-4.08067	6.31339	0.225068	0.940267
BUE60_16920	ribokinase	1.75887	-2.6621	-2.6621	5.79051	0.224768	0.940267
BUE60_24585	peptide ABC transporter permease	-4.0398	-0.611345	-4.0398	5.7262	0.225234	0.940267
BUE60_28855	GntR family transcriptional regulator	-2.85756	1.44486	2.50004	6.28163	0.225326	0.940267
BUE60_03065	DUF4440 domain-containing protein	-3.31553	-3.31553	-3.31553	5.47158	0.22584	0.940664
BUE60_07045	Fe-S assembly protein IscX	-0.571626	-5.35385	-5.35385	6.35626	0.226402	0.940664
BUE60_21020	chromosome partitioning protein ParA	1.20083	0.479685	-1.21685	7.09366	0.226395	0.940664
BUE60_22145	microcin ABC transporter ATP-binding protein	-0.61388	-0.446342	-4.35105	6.03118	0.226117	0.940664
BUE60_26730	heme ABC transporter permease	0.558961	0.934578	-4.01182	6.25576	0.226169	0.940664
BUE60_28425	hypothetical protein	4.33049	5.6006	5.33101	6.6135	0.22609	0.940664
BUE60_19600	CoA transferase	-1.40832	0.392662	-2.2243	6.72576	0.226841	0.941139
BUE60_28360	alkaline proteinase inhibitor	0	0	5.48029	6.09989	0.226767	0.941139
BUE60_15330	50S ribosomal protein L19	-1.75112	-0.982756	-1.09079	9.51541	0.227536	0.943345
BUE60_02195	hypothetical protein	4.11236	0	5.57023	6.33748	0.229291	0.944254
BUE60_06210	amino acid ABC transporter permease	1.16156	0.365277	-3.71091	6.16756	0.228241	0.944254
BUE60_06655	NAD(P)-dependent oxidoreductase	-0.343104	1.32863	-1.30811	7.18827	0.228677	0.944254
BUE60_08430	ethanolamine permease	-0.8653	-1.6467	-4.91832	6.16176	0.228816	0.944254
BUE60_09840	hypothetical protein	3.3001	0	0	5.46853	0.229222	0.944254
BUE60_10235	hypothetical protein	0	5.91027	0	6.01106	0.229216	0.944254
BUE60_16230	ribonuclease HI	0.69744	-1.0893	-0.956514	8.61962	0.229006	0.944254
BUE60_22530	glutamine--fructose-6-phosphate transaminase (isomerizing)	-0.568898	-0.955155	-1.77357	8.32054	0.22816	0.944254
BUE60_25375	Rieske (2Fe-2S) protein	0.281761	-0.291098	-5.48879	6.88706	0.229384	0.944254
BUE60_29160	undecaprenyl-diphosphatase	0.537382	1.68281	-4.55563	6.74931	0.228921	0.944254
BUE60_11375	hypothetical protein	4.57139	5.6414	5.44462	6.68575	0.22999	0.946077
BUE60_04040	amino acid ABC transporter substrate-binding protein	-0.153293	0.00745139	-4.26355	6.11042	0.23026	0.946434
BUE60_17450	MFS transporter	-0.0436296	1.57504	0.254067	7.76851	0.230403	0.946434
BUE60_04945	citrate (Si)-synthase	0.26196	0.55535	-0.684035	9.39354	0.230924	0.947228
BUE60_15730	hypothetical protein	2.69464	-2.27332	2.49582	6.29657	0.230793	0.947228
BUE60_05130	efflux transporter periplasmic adaptor subunit	2.89837	2.15233	2.14908	6.99197	0.231104	0.947296
BUE60_00390	MarR family transcriptional regulator	-0.217227	0.0360554	-4.67146	6.30742	0.233208	0.947452
BUE60_02620	RnfH family protein	-1.32941	2.18245	-0.249997	7.42683	0.232028	0.947452
BUE60_04835	3-isopropylmalate dehydratase large subunit	-0.200303	-1.6829	-1.40727	7.95459	0.232079	0.947452
BUE60_08515	hypothetical protein	1.90057	-3.13421	-3.13421	6.00175	0.23343	0.947452
BUE60_10520	riboflavin biosynthesis protein RibD	0.0791133	-0.19751	-2.62014	7.18745	0.233381	0.947452
BUE60_13865	molybdenum-dependent transcriptional regulator	0.493863	1.13689	-3.79624	6.17172	0.233258	0.947452
BUE60_17540	type III secretion protein	-0.138816	0.804363	0.12342	10.1308	0.232086	0.947452
BUE60_20505	MFS transporter	5.13088	3.43754	4.13555	6.25311	0.231994	0.947452
BUE60_21305	hypothetical protein	-3.79769	-3.79769	1.81447	6.31626	0.231474	0.947452
BUE60_21580	hypothetical protein	-3.08654	2.18067	-3.08654	5.90433	0.233277	0.947452
BUE60_23295	hypothetical protein	0.850755	0.13085	-4.55446	6.50645	0.232258	0.947452
BUE60_26720	cytochrome c biogenesis protein CcmE	1.54558	-3.50568	-3.50568	6.0459	0.233075	0.947452
BUE60_27175	achromobactin-binding protein	0.520076	-4.74265	-1.16446	6.44304	0.232754	0.947452
BUE60_27940	hypothetical protein	-0.533944	-5.89547	-1.60147	6.84978	0.232563	0.947452
BUE60_06280	hypothetical protein	4.79028	5.0357	0	6.1326	0.234311	0.948372
BUE60_12180	glycosyl transferase family 1	4.56641	5.01635	4.67892	6.38838	0.233989	0.948372
BUE60_15440	hypothetical protein	-1.25381	-1.50059	-4.29094	5.85731	0.234201	0.948372
BUE60_17585	hypothetical protein	-0.167367	-2.16071	0.328419	8.18287	0.233855	0.948372
BUE60_01185	toxin HipA	0.555704	-4.52531	-1.55189	6.30375	0.235699	0.952384
BUE60_13080	hypothetical protein	-1.87403	0.611367	-4.08038	5.95934	0.23557	0.952384
BUE60_28025	DNA ligase D	2.16544	-2.07922	2.42702	6.06642	0.235796	0.952384
BUE60_09380	3-hydroxylacyl-ACP dehydratase	-4.91038	-4.91038	-0.489166	6.1503	0.23599	0.952506
BUE60_15510	polygalacturonase	0.655441	1.27768	0.590345	9.24485	0.236393	0.95347
BUE60_28470	ABC transporter permease	-0.533524	-4.74756	0.181408	6.43602	0.236665	0.953901
BUE60_10330	bifunctional adenosylcobinamide kinase/adenosylcobinamide-phosphate guanylyltransferase	-4.95322	-4.95322	-0.729559	6.12363	0.236853	0.953996
BUE60_14105	copper-binding protein	-0.814721	-4.27963	1.37238	6.49547	0.237169	0.954604
BUE60_17190	inositol 2-dehydrogenase	-1.05449	-1.37245	-4.90472	6.14583	0.237468	0.955147
BUE60_16290	DUF3313 domain-containing protein	0.944791	2.04987	-3.55577	6.33136	0.237743	0.955587
BUE60_05430	hypothetical protein	0	5.8605	0	5.99093	0.238363	0.955825
BUE60_05725	transporter	-0.185866	-4.68923	-4.68923	6.10213	0.238461	0.955825
BUE60_21565	propanediol utilization protein	0	0	5.50588	6.11128	0.238299	0.955825
BUE60_26620	sulfurtransferase TusE	0	5.1971	4.83764	6.17972	0.238169	0.955825
BUE60_01315	hypothetical protein	-0.953244	-5.64436	0.122274	6.93505	0.239022	0.956089
BUE60_09355	hypothetical protein	1.85614	2.03905	-3.70495	6.6357	0.238859	0.956089
BUE60_19735	ribose 5-phosphate isomerase A	0.818173	2.32439	1.93365	7.58586	0.238974	0.956089
BUE60_02870	fimbrial protein	0.168813	-0.289153	-4.53005	6.2681	0.23958	0.957659
BUE60_17515	EscT/YscT/HrcT family type III secretion system export apparatus protein	-1.06534	-0.106327	0.858595	8.5558	0.240248	0.959667
BUE60_02560	23S rRNA (uridine(2552)-2'-O)-methyltransferase	-0.00570445	-1.27937	-0.945755	8.94827	0.240897	0.959822
BUE60_03535	hypothetical protein	0.0970925	-4.34472	1.93008	6.85006	0.240741	0.959822
BUE60_06085	hypothetical protein	-5.43799	-5.43799	-0.762134	6.36761	0.240484	0.959822
BUE60_16190	microcin ABC transporter ATP-binding protein	-0.157322	-1.24119	-2.42996	6.88343	0.24128	0.959822
BUE60_22095	FAD/NAD(P)-binding oxidoreductase	-2.05258	-4.23669	0.321612	6.08093	0.241208	0.959822
BUE60_24545	CDP-diacylglycerol--glycerol-3-phosphate 3-phosphatidyltransferase	1.25725	-3.93423	1.81413	6.72902	0.24128	0.959822
BUE60_04025	ABC transporter substrate-binding protein	-3.20906	-3.20906	-3.20906	5.45818	0.242689	0.959833
BUE60_04510	acyltransferase	1.40604	2.04543	-2.6638	5.98497	0.242715	0.959833
BUE60_08860	Fe-S-binding ATPase	0.644305	-0.791575	-1.7241	7.30041	0.24327	0.959833
BUE60_09350	hypothetical protein	-2.5271	2.50666	-2.5271	5.79804	0.243112	0.959833
BUE60_10090	MFS transporter	3.23015	0	0	5.45914	0.242123	0.959833
BUE60_10750	hypothetical protein	5.21211	4.87067	5.48932	6.69266	0.242202	0.959833
BUE60_15275	hypothetical protein	0.243137	0.816662	-4.67309	6.53739	0.243108	0.959833
BUE60_16250	ACP phosphodiesterase	-0.606883	-5.37626	-0.041034	6.76183	0.242512	0.959833
BUE60_16480	hypothetical protein	0	5.85404	0	5.99234	0.241868	0.959833
BUE60_16950	hypothetical protein	1.63532	-1.08447	-0.416719	8.35012	0.242958	0.959833
BUE60_23810	restriction endonuclease subunit S	5.01246	0	0	5.88477	0.242516	0.959833
BUE60_26045	hypothetical protein	-2.04898	-2.1575	-1.44483	7.3675	0.241678	0.959833
BUE60_17180	xylose isomerase	0.220625	-3.96094	-3.96094	5.88875	0.243665	0.960738
BUE60_03705	LysR family transcriptional regulator	0.0504202	-4.56383	-4.56383	6.09755	0.244772	0.962399
BUE60_14950	DNA polymerase III subunit alpha	-0.22955	-0.949301	-1.99363	7.2477	0.245043	0.962399
BUE60_21375	hypothetical protein	1.22686	-5.13482	0.915268	7.29827	0.24453	0.962399
BUE60_22385	IS30 family transposase	0.951993	-3.39753	2.15933	6.46643	0.244322	0.962399
BUE60_26195	pilus assembly protein	-0.705432	-3.6478	2.0949	6.42674	0.24496	0.962399
BUE60_26875	50S ribosomal protein L28	-0.867468	0.709309	-1.1206	10.6179	0.245083	0.962399
BUE60_04765	excinuclease ABC subunit B	1.3878	-1.0117	0.0478685	6.91963	0.245361	0.962419
BUE60_17795	hypothetical protein	0.95011	-4.97761	-0.520315	6.802	0.24542	0.962419
BUE60_23720	glyoxalase/bleomycin resistance/extradiol dioxygenase family protein	1.53135	-4.47925	0.241388	6.78993	0.245663	0.962719
antC	anthranilate dioxygenase reductase	-3.16574	-3.16574	-3.16574	5.45229	0.25149	0.963313
BUE60_00030	sugar ABC transporter permease	-0.940015	0.159122	-4.56982	6.17123	0.247761	0.963313
BUE60_00305	hypothetical protein	2.74915	2.00203	1.46215	8.37599	0.251656	0.963313
BUE60_01980	hypothetical protein	0.661379	-0.220877	0.61795	10.7259	0.249818	0.963313
BUE60_03375	DNA helicase II	0.217847	-1.4923	-1.60165	7.54054	0.248418	0.963313
BUE60_03740	LysR family transcriptional regulator	-3.96924	0.739989	0.995258	6.31652	0.250703	0.963313
BUE60_03955	type VI secretion protein	-3.16574	-3.16574	-3.16574	5.45229	0.25149	0.963313
BUE60_04390	hypothetical protein	3.20701	0	0	5.45565	0.247876	0.963313
BUE60_04950	succinate dehydrogenase, cytochrome b556 subunit	-1.08515	-1.36572	-1.54498	9.33861	0.248102	0.963313
BUE60_05770	GAF domain-containing protein	-1.13281	0.79736	-4.65544	6.3206	0.249426	0.963313
BUE60_05900	structural protein MipA	3.20701	0	0	5.45565	0.247876	0.963313
BUE60_06220	hypothetical protein	1.19976	0.451035	-3.6783	6.16824	0.248995	0.963313
BUE60_07530	hypothetical protein	0.509929	-4.28346	0.52331	6.42825	0.252094	0.963313
BUE60_08465	4-phosphoerythronate dehydrogenase	4.11049	3.36983	4.38956	6.05968	0.250941	0.963313
BUE60_08585	chemotaxis protein	-4.02916	1.50267	-4.02916	6.09444	0.24692	0.963313
BUE60_09095	flagellar biosynthesis protein FlaG	0.120112	0.300363	2.77218	7.49403	0.250993	0.963313
BUE60_09225	transcriptional regulator CynR	-1.63542	-5.23775	-0.21741	6.50359	0.249169	0.963313
BUE60_09890	FAH family protein	-2.30357	-4.98038	-4.98038	5.9534	0.252219	0.963313
BUE60_10875	pyrroloquinoline quinone-dependent dehydrogenase	0.613581	-0.976675	-3.42329	5.8304	0.247626	0.963313
BUE60_12070	glutathione synthase	0.581236	-0.880833	-1.41653	8.02992	0.248466	0.963313
BUE60_12555	hypothetical protein	-0.227091	-6.05919	0.407985	7.46059	0.247065	0.963313
BUE60_13850	ABC transporter ATP-binding protein	-3.16574	-3.16574	-3.16574	5.45229	0.25149	0.963313
BUE60_14485	LTXXQ domain-containing protein	1.36391	-4.04768	1.59071	6.7602	0.250514	0.963313
BUE60_15285	hypothetical protein	-0.558271	-1.5577	0.376872	8.91902	0.247776	0.963313
BUE60_16890	hypothetical protein	2.21353	2.15071	2.95734	7.99862	0.248555	0.963313
BUE60_18775	TIGR02646 family protein	3.18309	0	0	5.45279	0.251752	0.963313
BUE60_20175	hypothetical protein	1.95853	3.79285	1.24159	6.91808	0.250837	0.963313
BUE60_21435	transcriptional regulator	1.15371	0.485329	-3.6441	6.1462	0.248763	0.963313
BUE60_21605	aliphatic sulfonates ABC transporter ATP-binding protein	0.488149	-4.13152	0.785229	6.39743	0.249224	0.963313
BUE60_22050	GNAT family N-acetyltransferase	-0.54557	-4.22589	-4.22589	5.85125	0.247686	0.963313
BUE60_23120	anthranilate 1,2-dioxygenase large subunit	-0.302844	-4.219	0.37695	6.2255	0.248116	0.963313
BUE60_24990	mammalian cell entry protein	-0.873266	-0.844061	-2.98374	6.65387	0.251429	0.963313
BUE60_26130	chemotaxis protein	-0.0373045	-4.44477	-1.37184	6.13155	0.252204	0.963313
BUE60_26200	hypothetical protein	-0.204649	-4.1696	-4.1696	5.88378	0.252274	0.963313
BUE60_26585	hypothetical protein	3.20701	0	0	5.45565	0.247876	0.963313
BUE60_26645	molybdenum ABC transporter substrate-binding protein	0.225484	0.143124	-4.83909	6.50884	0.252296	0.963313
BUE60_27575	hypothetical protein	-0.962839	-6.01527	-0.538553	7.02735	0.247674	0.963313
BUE60_27960	zinc chelation protein SecC	5.52508	0	0	6.07697	0.252054	0.963313
BUE60_28905	nickel/cobalt efflux protein RcnA	-0.0627739	-0.730642	-4.61397	6.21849	0.248532	0.963313
BUE60_05390	glutathione S-transferase	-3.63138	-3.63138	1.36221	6.05478	0.253178	0.964177
BUE60_14410	MFS transporter	-0.81129	0.989156	-3.91677	6.03204	0.253354	0.964177
BUE60_14805	ferredoxin--NADP(+) reductase	0.00903235	-1.38367	-0.930273	9.17328	0.253342	0.964177
BUE60_15140	extensin	1.15279	0.331552	-3.7096	6.15787	0.253132	0.964177
BUE60_22650	urea ABC transporter ATP-binding subunit UrtE	0.408799	-4.32872	-4.32872	6.08721	0.253266	0.964177
BUE60_13115	hypothetical protein	5.48361	0	0	6.07887	0.253717	0.964924
BUE60_20230	O-succinylhomoserine sulfhydrylase	-0.634601	-1.71319	-1.90126	7.36867	0.254457	0.965915
BUE60_22500	F0F1 ATP synthase subunit alpha	-0.516805	0.217442	-0.94236	9.37772	0.254199	0.965915
BUE60_24035	transposase	0	4.39044	5.15902	6.13333	0.254478	0.965915
BUE60_15795	ABC transporter substrate-binding protein	-0.310827	-0.656265	-2.11238	7.19679	0.255131	0.96776
BUE60_19485	addiction module toxin RelE	4.27623	5.39816	0	6.10024	0.255299	0.967764
BUE60_18220	Rieske (2Fe-2S) protein	1.86231	-3.32429	0.942934	6.31751	0.255598	0.968266
BUE60_04600	16S rRNA methyltransferase	-1.94541	-1.08221	-4.61457	5.95448	0.25597	0.969041
BUE60_00455	acyl-CoA dehydrogenase	-0.64601	-5.46298	-2.13104	6.50201	0.256297	0.969261
BUE60_02705	glutamyl-tRNA amidotransferase	-3.14567	-3.14567	-3.14567	5.44931	0.256668	0.969261
BUE60_04300	hypothetical protein	-2.30304	-6.4619	-0.369262	7.24009	0.256683	0.969261
BUE60_17940	type 1 glutamine amidotransferase domain-containing protein	0.11444	-1.4233	0.856571	8.24285	0.256697	0.969261
BUE60_12225	DNA-binding response regulator	-0.586462	-5.51089	-0.65925	6.72096	0.258254	0.971343
BUE60_12660	oxidoreductase	1.0287	0.762306	-1.82791	7.11073	0.258227	0.971343
BUE60_15260	hybrid sensor histidine kinase/response regulator	-0.00626849	-0.209468	-2.72945	6.71469	0.25801	0.971343
BUE60_22200	transcriptional regulator	2.15246	2.38661	-3.13207	6.4656	0.257437	0.971343
BUE60_25125	hypothetical protein	0	5.08492	4.73756	6.12973	0.257795	0.971343
BUE60_26910	acetylglutamate kinase	-0.28928	-0.753706	-1.4247	8.76557	0.257918	0.971343
BUE60_09140	flagellar basal body L-ring protein	0.393566	-1.82992	0.560858	7.66957	0.25854	0.971788
BUE60_01800	hypothetical protein	0.233766	-0.259495	-4.40399	6.22054	0.259049	0.97307
BUE60_06465	secretin	-2.89598	-2.89598	2.08202	5.98656	0.25986	0.973602
BUE60_07560	hypothetical protein	1.10791	0.16568	1.43075	8.14413	0.259605	0.973602
BUE60_12805	putative methylaconitate Delta-isomerase PrpF	-2.39641	-2.74372	-1.94735	6.69488	0.26003	0.973602
BUE60_28850	hypothetical protein	-3.94803	-0.510478	0.983625	6.17525	0.25996	0.973602
hflB	ATP-dependent metalloprotease	0.487788	-0.343693	-0.374303	9.81516	0.259973	0.973602
BUE60_01865	baseplate J protein	1.66964	0.44333	0.969013	8.37157	0.261247	0.973614
BUE60_04415	dihydromonapterin reductase	2.24653	1.41944	1.80233	7.7194	0.261377	0.973614
BUE60_05115	PAS domain-containing sensor histidine kinase	-4.05763	-0.152872	-0.368283	5.97625	0.260672	0.973614
BUE60_06250	ABC transporter permease	4.459	5.65315	4.45459	6.46022	0.260496	0.973614
BUE60_07115	protein-export membrane protein SecD	-0.550907	-0.694025	-1.72331	7.80653	0.260959	0.973614
BUE60_09335	4-hydroxybenzoate 3-monooxygenase	1.47988	0.121644	-3.19153	5.99342	0.260917	0.973614
BUE60_12830	ATP-dependent zinc protease	-0.750538	1.42573	-3.95735	6.1567	0.260396	0.973614
BUE60_15365	MFS transporter	-0.905916	-5.05005	-0.912809	6.34855	0.261249	0.973614
BUE60_11570	methionine ABC transporter ATP-binding protein	-1.21911	-5.1479	-1.82249	6.25663	0.262102	0.974435
BUE60_14935	CTP synthase	0.352803	-1.86296	-0.541861	7.66386	0.26197	0.974435
BUE60_25220	DNA-binding response regulator	3.13444	0	0	5.44641	0.261952	0.974435
BUE60_00740	metal ABC transporter substrate-binding protein	-2.2784	1.52536	-2.2784	5.54885	0.262733	0.975862
BUE60_20430	type IV secretion protein Rhs	-0.993041	-3.74017	-3.74017	5.6536	0.262823	0.975862
BUE60_17035	hypothetical protein	4.00598	0	5.45575	6.27859	0.263134	0.976391
BUE60_11620	isoprenoid biosynthesis protein ElbB	0.264331	-5.04473	-1.0358	6.56546	0.26355	0.976687
BUE60_26705	cytochrome c-type biogenesis protein CcmH	-3.12988	-3.12988	-3.12988	5.44624	0.263514	0.976687
BUE60_04170	phage shock protein A	-0.211211	-1.32823	0.160203	8.85583	0.263896	0.977341
BUE60_24650	hopAU1_type III effector	-0.272578	0.602707	0.45393	10.2754	0.265976	0.977507
BUE60_01025	1-aminocyclopropane-1-carboxylate deaminase	0.650269	-0.48002	-4.01227	6.10477	0.264988	0.977507
BUE60_01080	GntR family transcriptional regulator	0.147238	-4.55122	0.177529	6.43575	0.266479	0.977507
BUE60_01570	oxidoreductase	0.523925	-1.79357	-0.00974782	7.94555	0.266608	0.977507
BUE60_01965	anhydro-N-acetylmuramic acid kinase	-0.135782	-2.09579	-1.53538	7.44802	0.265631	0.977507
BUE60_03095	ABC transporter permease	0.492336	-0.655823	-4.24193	6.16723	0.266808	0.977507
BUE60_03345	GNAT family N-acetyltransferase	1.56596	-4.09976	-0.220611	6.50544	0.265395	0.977507
BUE60_04605	hypothetical protein	0.294165	-4.87754	0.7181	6.79863	0.264728	0.977507
BUE60_05700	ABC transporter ATP-binding protein	0	0	3.10828	5.45318	0.265549	0.977507
BUE60_10045	sugar ABC transporter permease	-0.364229	-4.11193	-4.11193	5.83915	0.265485	0.977507
BUE60_10590	mechanosensitive ion channel protein	-0.358951	0.701745	-2.38673	6.43167	0.265194	0.977507
BUE60_11705	energy transducer TonB	-3.09933	-3.09933	-3.09933	5.44328	0.266437	0.977507
BUE60_16675	type III secretion protein	-0.341259	0.177639	-0.852997	9.94881	0.264844	0.977507
BUE60_21405	ethanolamine ammonia-lyase	1.41114	-0.26775	1.31018	7.38237	0.26557	0.977507
BUE60_24610	hypothetical protein	0.17071	0.950742	-2.03399	8.59901	0.266789	0.977507
BUE60_24820	cyclophilin-like superfamily protein	0.4696	0.288822	-4.58181	6.4441	0.266361	0.977507
BUE60_28500	hypothetical protein	4.16872	5.39883	5.15634	6.50596	0.265581	0.977507
BUE60_00405	hypothetical protein	-0.806757	-4.81191	-4.81191	6.04214	0.267467	0.978067
BUE60_17745	phenol degradation protein meta	0.270663	2.88829	-2.28044	5.89794	0.267186	0.978067
BUE60_18830	cell division protein	0.457873	0.300884	-1.09215	8.21894	0.26744	0.978067
BUE60_05110	hypothetical protein	4.88801	6.20814	4.87462	6.75475	0.267802	0.978677
BUE60_00980	methyl-accepting chemotaxis protein	-1.6775	0.860627	-3.56496	5.81824	0.270301	0.979476
BUE60_01660	Co2+/Mg2+ efflux protein ApaG	1.26503	2.20779	-0.247871	7.59747	0.272291	0.979476
BUE60_02940	cytochrome o ubiquinol oxidase subunit IV	0.565195	1.76469	-1.11436	7.9437	0.26996	0.979476
BUE60_03340	GNAT family N-acetyltransferase	0.523983	-4.51362	1.23657	6.7695	0.270929	0.979476
BUE60_05720	SCO family protein	3.10754	0	0	5.44267	0.268835	0.979476
BUE60_05970	hypothetical protein	2.92663	4.89477	0	5.79428	0.270369	0.979476
BUE60_06130	hypothetical protein	2.36679	-1.94905	1.53985	5.89834	0.271568	0.979476
BUE60_06445	lysogenization regulator HflD	-4.9167	-4.9167	-0.920778	6.07725	0.270678	0.979476
BUE60_09495	biotin-independent malonate decarboxylase subunit beta	0.729228	-3.43168	-3.43168	5.80698	0.270471	0.979476
BUE60_10910	carbon-phosphorus lyase complex subunit PhnI	2.53132	-2.4553	-2.4553	5.93593	0.270821	0.979476
BUE60_12500	XRE family transcriptional regulator	1.99711	0.791361	2.61281	7.68833	0.269479	0.979476
BUE60_13810	glycine cleavage system protein R	1.73676	0.351301	-0.789903	8.21115	0.26857	0.979476
BUE60_16225	SAM-dependent methyltransferase	-0.713229	-0.475636	-1.44322	8.4118	0.272482	0.979476
BUE60_17110	RNA helicase	0.472292	-0.704755	-1.10069	7.53188	0.269188	0.979476
BUE60_17165	myo-inosose-2 dehydratase	0.958871	-0.0958968	-3.77326	6.10406	0.271243	0.979476
BUE60_17830	hypothetical protein	1.13391	-1.15008	0.551443	7.65706	0.26886	0.979476
BUE60_19965	methylenetetrahydrofolate reductase [NAD(P)H]	-0.141549	-1.28138	-2.15146	7.58071	0.272922	0.979476
BUE60_20335	acyl carrier protein	-0.514645	-0.948682	-0.695367	10.931	0.272027	0.979476
BUE60_20350	phosphate acyltransferase	1.53992	0.754862	-1.11398	6.78938	0.270863	0.979476
BUE60_20940	phosphomethylpyrimidine synthase ThiC	-3.83997	-1.09787	-3.83997	5.63659	0.270005	0.979476
BUE60_22395	DUF1508 domain-containing protein	0.0326577	1.4493	1.74691	9.77646	0.272095	0.979476
BUE60_22890	helix-turn-helix-type transcriptional regulator	1.52333	-0.93207	-1.00126	6.80127	0.272399	0.979476
BUE60_23795	FAD-dependent oxidoreductase	3.1867	0	4.88753	5.98537	0.271629	0.979476
BUE60_24015	DNA-binding response regulator	-0.247947	-4.09058	-4.09058	5.8477	0.268905	0.979476
BUE60_24365	mannose-1-phosphate guanylyltransferase/mannose-6-phosphate isomerase	-0.241693	0.104092	-1.36435	8.42833	0.270715	0.979476
BUE60_25280	hypothetical protein	-1.84266	-6.26449	-1.06784	6.96871	0.272764	0.979476
BUE60_25510	hypothetical protein	3.10754	0	0	5.44267	0.268835	0.979476
BUE60_27715	cobalt-precorrin-6A reductase	-0.78145	-0.720788	-4.65048	6.11745	0.272813	0.979476
BUE60_29010	LysR family transcriptional regulator	2.6224	3.67802	0	5.5579	0.272508	0.979476
BUE60_04265	EamA family transporter	2.73822	3.63131	0	5.56255	0.273117	0.97957
BUE60_15405	hypothetical protein	1.79199	-3.9966	0.647545	6.6395	0.273844	0.981572
BUE60_14770	permease	-3.52473	2.04482	-3.52473	6.03895	0.274075	0.981793
BUE60_00630	ectoine/hydroxyectoine ABC transporter permease subunit EhuC	4.45475	4.04299	0	5.88465	0.274428	0.981841
BUE60_29190	IS630 family transposase	-3.07949	-3.07949	-3.07949	5.43984	0.274369	0.981841
BUE60_08395	glutathione S-transferase	1.61248	1.3459	2.52324	8.07465	0.274842	0.982718
BUE60_23460	hypothetical protein	0.0137275	-0.990758	0.815197	8.31093	0.275306	0.98282
BUE60_27325	phenol degradation protein meta	0.131901	-3.81875	-3.81875	5.82105	0.275379	0.98282
BUE60_28910	metal resistance protein	-4.12939	1.25528	-4.12939	6.07349	0.275175	0.98282
BUE60_01350	beta-glucosidase	-0.198616	-0.382127	-2.49119	6.99709	0.275675	0.983088
BUE60_22490	F0F1 ATP synthase subunit B	-0.587965	-0.42514	-1.06592	10.3872	0.275794	0.983088
araG	L-arabinose ABC transporter ATP-binding protein AraG	-1.16523	-1.21357	-2.05015	7.29878	0.279362	0.98328
BUE60_01010	LysR family transcriptional regulator	-0.285128	-2.03711	-2.44645	6.96489	0.27847	0.98328
BUE60_01465	hypothetical protein	-0.738317	-2.28396	-1.56187	6.73081	0.280159	0.98328
BUE60_01850	baseplate protein	1.92929	1.51842	1.293	7.89201	0.280658	0.98328
BUE60_02535	preprotein translocase subunit SecG	-0.305062	0.462581	0.61714	10.827	0.281126	0.98328
BUE60_02610	ferric iron uptake transcriptional regulator	-0.240119	-1.36714	-1.54911	10.1292	0.277135	0.98328
BUE60_03520	hypothetical protein	-0.144554	-4.13591	0.80179	6.30189	0.277435	0.98328
BUE60_03735	succinyl-CoA--3-ketoacid-CoA transferase	2.14082	0.856648	-1.06212	7.40904	0.27986	0.98328
BUE60_04205	outer membrane lipoprotein-sorting protein	-1.97234	-4.08764	-4.08764	5.6774	0.280907	0.98328
BUE60_04325	iron dicitrate transport regulator FecR	-1.43061	-0.697281	-1.98398	7.3813	0.281281	0.98328
BUE60_05600	hypothetical protein	0.201101	2.45447	1.3835	7.42698	0.279688	0.98328
BUE60_05995	type III secretion protein	3.05512	0	0	5.43613	0.280301	0.98328
BUE60_07600	hypothetical protein	1.44854	-4.82691	0.319287	7.01858	0.27943	0.98328
BUE60_09075	sigma-54-dependent Fis family transcriptional regulator	-0.29773	-0.744072	-1.21925	8.93836	0.280598	0.98328
BUE60_13145	integrase	-0.295132	-0.23303	-2.01954	7.75166	0.278442	0.98328
BUE60_14660	hypothetical protein	-0.781896	1.39324	0.786546	7.97124	0.281446	0.98328
BUE60_15150	hypothetical protein	-1.49005	1.84769	-0.576406	7.50342	0.279934	0.98328
BUE60_15345	30S ribosomal protein S16	0.0673236	-1.89946	-2.10564	8.18004	0.277812	0.98328
BUE60_18410	hypothetical protein	-0.86003	-5.82278	-0.825	6.84912	0.279443	0.98328
BUE60_19715	RNA pyrophosphohydrolase	-0.417766	0.225255	-0.925021	9.74575	0.277971	0.98328
BUE60_19720	phosphoserine phosphatase	0.0121714	1.4261	-0.57404	7.39036	0.280488	0.98328
BUE60_22410	DNA gyrase subunit B	-0.632979	-1.01087	-1.97898	7.95817	0.279907	0.98328
BUE60_23145	oxidoreductase	0.189221	-0.0672694	-2.11621	7.32852	0.281176	0.98328
BUE60_23905	hypothetical protein	-0.413899	-4.62288	-4.62288	6.0326	0.276721	0.98328
BUE60_24075	hypothetical protein	-2.52457	2.40852	2.24935	6.17646	0.278413	0.98328
BUE60_24505	histidine kinase	-0.484635	-0.132865	-2.88867	6.16327	0.27902	0.98328
BUE60_25830	YajQ family cyclic di-GMP-binding protein	-0.558972	-0.864181	-2.59052	8.68551	0.281328	0.98328
BUE60_26290	taurine ABC transporter substrate-binding protein	-2.18666	1.5337	-2.18666	5.53213	0.278471	0.98328
BUE60_26630	sulfurtransferase TusC	0.735093	-4.5355	1.74643	7.00418	0.278122	0.98328
BUE60_27515	hypothetical protein	3.00999	0	0	5.43261	0.28099	0.98328
BUE60_28450	hypothetical protein	4.81229	5.78724	5.60083	6.79876	0.276083	0.98328
BUE60_28915	hypothetical protein	1.00428	-4.89493	0.35657	6.91425	0.280216	0.98328
BUE60_28990	hypothetical protein	-1.77828	0.694588	-1.76713	6.94632	0.279323	0.98328
BUE60_11050	sulfur carrier protein ThiS	0.854797	-5.35563	0.325019	7.18733	0.282914	0.98483
BUE60_11430	phosphate ABC transporter, permease protein PstA	-2.3648	1.31324	-2.3648	5.5382	0.28314	0.98483
BUE60_12585	MarR family transcriptional regulator	1.37669	-3.46952	-3.46952	5.98516	0.283349	0.98483
BUE60_13020	LysR family transcriptional regulator	1.48482	-3.91829	-3.91829	6.21765	0.283419	0.98483
BUE60_18400	NrdH-redoxin	5.69394	4.96149	5.29122	6.79461	0.283039	0.98483
BUE60_22160	ABC transporter substrate-binding protein	1.76793	3.69862	0	5.50563	0.28273	0.98483
BUE60_27290	16S rRNA pseudouridine(516) synthase	4.41759	4.04302	0	5.87573	0.282654	0.98483
BUE60_27535	C4-dicarboxylate ABC transporter permease	-4.60588	-4.60588	-0.1793	6.078	0.2827	0.98483
BUE60_27925	hypothetical protein	-5.43725	-5.43725	-5.43725	6.05229	0.282731	0.98483
BUE60_04080	urease accessory protein UreF	3.03196	0	0	5.43356	0.28426	0.9869
BUE60_24645	MFS transporter	-3.05157	0.276614	-3.05157	5.56416	0.284355	0.9869
BUE60_10655	Cor-Cfa_coronafacic acid synthetase_cfa5	0.662535	-2.29195	-1.18016	7.03091	0.284877	0.988012
BUE60_18040	3-methyladenine DNA glycosylase	-0.194283	0.763427	-4.53346	6.36281	0.285357	0.988012
BUE60_26000	hypothetical protein	-0.905892	-0.36416	-1.48705	8.31782	0.285078	0.988012
nusA	transcription termination/antitermination protein NusA	-0.831068	-0.56211	-1.68172	8.00157	0.285353	0.988012
BUE60_10790	FMN-binding glutamate synthase family protein	0.0459594	-3.83864	-3.83864	5.81324	0.285869	0.989193
BUE60_12050	bifunctional pyr operon transcriptional regulator/uracil phosphoribosyltransferase	2.87209	2.5329	3.23811	7.20018	0.286381	0.990182
motC	flagellar motor protein	-4.66607	-4.66607	-0.402023	6.06474	0.286497	0.990182
BUE60_19205	hypothetical protein	-0.568644	-1.15517	-4.5394	6.06036	0.286738	0.990425
BUE60_01785	hypothetical protein	-0.0768262	3.19152	0.893019	7.58851	0.287013	0.990785
BUE60_04070	urea ABC transporter ATP-binding subunit UrtE	-3.00193	-3.00193	-3.00193	5.43114	0.287701	0.992567
BUE60_00360	hypothetical protein	-1.77464	-5.39286	-0.294732	6.57282	0.287972	0.992911
BUE60_11190	hypothetical protein	-0.0721485	1.26084	-4.67906	6.59136	0.288213	0.993002
BUE60_24180	L-fucose dehydrogenase	-0.902032	0.22596	-4.34525	6.07947	0.288341	0.993002
BUE60_03605	hypothetical protein	0.11738	1.09491	-4.78524	6.64582	0.288906	0.994359
BUE60_02975	ArtI protein	1.64419	1.69447	-0.201223	7.87522	0.29131	0.996441
BUE60_04050	urea ABC transporter substrate-binding protein	0	4.24272	4.35229	5.89699	0.291437	0.996441
BUE60_05040	integrating conjugative element protein	1.45794	1.0385	-3.00273	5.9907	0.291374	0.996441
BUE60_06065	xanthine dehydrogenase	1.14982	-2.18744	3.18104	6.20416	0.29235	0.996441
BUE60_09710	50S ribosomal protein L29	0.767541	2.68364	1.39474	8.33663	0.291424	0.996441
BUE60_10415	GNAT family N-acetyltransferase	0.257592	-1.60682	0.90579	7.77545	0.290728	0.996441
BUE60_10900	phosphonate C-P lyase system protein PhnK	5.09732	4.90872	3.72109	6.34481	0.290272	0.996441
BUE60_11550	zinc ABC transporter permease	0.240096	-4.01053	1.20009	6.39514	0.292606	0.996441
BUE60_13110	hypothetical protein	0	5.79413	0	5.96868	0.292177	0.996441
BUE60_18295	GNAT family N-acetyltransferase	-4.07618	-4.07618	1.26598	6.23701	0.290244	0.996441
BUE60_18625	rod shape-determining protein	-0.330717	0.0297981	-1.1348	9.10362	0.291692	0.996441
BUE60_19230	hybrid sensor histidine kinase/response regulator	1.78249	-1.10512	0.777028	6.7056	0.291008	0.996441
BUE60_20125	hypothetical protein	3.00073	0	0	5.42957	0.292501	0.996441
BUE60_22270	MFS transporter	-3.91078	-3.91078	-3.91078	5.57686	0.29068	0.996441
BUE60_23310	hypothetical protein	0.274842	-4.86643	0.836337	6.82744	0.289843	0.996441
BUE60_24135	glutamine ABC transporter permease	3.00073	0	0	5.42957	0.292501	0.996441
BUE60_25035	choline/ethanolamine kinase--aminoglycoside phosphotransferase	1.88796	-3.81677	0.672673	6.5639	0.291972	0.996441
BUE60_26955	DNA processing protein DprA	-1.72394	1.50976	0.525432	7.88735	0.292606	0.996441
BUE60_19885	hypothetical protein	0.948679	0.0283722	0.856996	10.0277	0.292819	0.996583
BUE60_02840	deoxyribonuclease	0.478935	-1.66971	0.994511	6.80593	0.293032	0.996722
BUE60_01215	exodeoxyribonuclease I	0.477372	-2.274	0.343466	7.08796	0.294261	0.997637
BUE60_04185	hypothetical protein	-0.288513	-5.18889	-0.751436	6.56089	0.294678	0.997637
BUE60_05455	glycolate oxidase iron-sulfur subunit	-2.98288	-2.98288	-2.98288	5.42853	0.293649	0.997637
BUE60_05460	hypothetical protein	2.21293	1.48534	-3.27391	6.40327	0.294414	0.997637
BUE60_07890	peptidase C26	-0.0705462	-4.46334	-4.46334	6.02868	0.294525	0.997637
BUE60_19785	alpha/beta hydrolase	-0.515059	-2.47399	-1.07439	7.23336	0.294229	0.997637
BUE60_22415	DNA replication/repair protein RecF	1.11831	0.767447	-0.881079	7.57489	0.294179	0.997637
BUE60_25340	glycosyltransferase	0.659748	-4.91412	0.590116	6.87644	0.293562	0.997637
BUE60_02345	arg-tox_hypothetical protein	-0.403781	-0.736974	-1.12761	8.62462	0.492393	1
BUE60_02350	arg-tox_hypothetical protein	-1.37501	-0.106294	-0.475699	6.33122	0.950483	1
BUE60_02355	arg-tox_aspartate aminotransferase family protein_argD	-0.114643	-0.828813	-0.48954	7.76357	0.872045	1
BUE60_02365	arg-tox_dehydrogenase	-0.165142	-0.256225	0.154705	6.95901	0.984778	1
BUE60_02370	arg-tox_fatty acid desaturase_desl	0.446439	1.71309	1.52651	6.73109	0.764712	1
BUE60_02380	arg-tox_dCTP deaminase	-3.27339	1.19729	-3.27339	5.74389	0.596253	1
BUE60_02385	arg-tox_pyruvate, phosphate dikinase	0.241167	0.875823	0.268648	6.57028	0.918569	1
BUE60_02390	arg-tox_hypothetical protein	-2.17292	-0.597171	-0.807867	6.70764	0.722484	1
BUE60_02395	arg-tox_hypothetical protein	-1.13642	-4.24986	0.85674	6.27783	0.576693	1
BUE60_02400	arg-tox_hypothetical protein	0.387668	0.502877	0.325312	6.41266	0.99331	1
BUE60_02405	arg-tox_HAD family hydrolase	0.64442	0.309182	-3.54167	5.96895	0.370267	1
BUE60_02415	arg-tox_hypothetical protein	-0.0303213	-3.09662	0.0819516	5.74572	0.864183	1
BUE60_02420	arg-tox_adenylyl-sulfate kinase	0	0	0	5.27025	1	1
BUE60_02425	arg-tox_hypothetical protein	1.1374	-2.9837	-2.9837	5.74472	0.304805	1
BUE60_02430	arg-tox_hypothetical protein	1.46391	-2.98144	1.27573	6.1031	0.392343	1
BUE60_23870	arg-tox_ornithine carbamoyltransferase_argK	0.411644	-0.113538	-1.34206	7.42963	0.416978	1
BUE60_23875	arg-tox_hypothetical protein	0.129521	0.335159	-0.652273	7.92355	0.859117	1
BUE60_23880	arg-tox_hypothetical protein	0.91986	-0.632547	-0.780602	6.77532	0.609692	1
BUE60_10635	Cor-Cfa_crotonyl-CoA carboxylase/reductase_cfa9	-2.0287	-1.80365	-0.298063	6.4518	0.469459	1
BUE60_10645	Cor-Cfa_polyketide synthase_cfa7	-0.11391	0.596973	-0.558721	6.59661	0.84199	1
BUE60_10650	Cor-Cfa_polyketide synthase_cfa6	0.243507	0.276746	-0.0919004	7.3177	0.97761	1
BUE60_10660	Cor-Cfa_coronafacic acid synthetase_cfa4	-0.177944	-0.189233	-0.345004	10.4296	0.895458	1
BUE60_10665	Cor-Cfa_beta-ketoacyl synthase_cfa3	-0.454314	-0.0170014	-0.107692	8.50465	0.926708	1
BUE60_10670	Cor-Cfa_beta-hydroxyacyl-ACP dehydratase_cfa2	0.227806	1.11713	1.08463	7.3072	0.825475	1
BUE60_10675	Cor-Cfa_coronafacic acid synthetase	0	0	5.3597	6.03145	0.324836	1
BUE60_10680	Cor-Cfa_coronafacic acid synthetase_cfl	-1.12993	-0.549622	-1.36905	7.5101	0.414214	1
BUE60_22770	Cor-Cma_DNA-binding response regulator_corR	0.914017	-0.190324	-0.0754421	7.85719	0.725422	1
BUE60_22775	Cor-Cma_histidine kinase_corS	0.0862415	-0.831769	-0.364588	7.558	0.796029	1
BUE60_22780	Cor-Cma_response regulator_corP	-0.839681	-4.87018	0.0509908	6.43585	0.585468	1
BUE60_22785	Cor-Cma_hypothetical protein	0.032394	0.239901	-0.546585	6.97547	0.979526	1
BUE60_22790	Cor-Cma_IS66 family transposase	-0.931442	0.229305	-1.01369	7.14012	0.512343	1
BUE60_22795	Cor-Cma_transposase	0	0	0	5.27025	1	1
BUE60_22800	Cor-Cma_hypothetical protein	0	0	0	5.27025	1	1
BUE60_22815	Cor-Cma_coronamic acid synthetase CmaE	-0.987345	-1.45497	-1.76657	7.1696	0.634487	1
BUE60_22820	Cor-Cma_coronamic acid synthetase CmaA	-1.57463	-1.63155	-0.710174	7.50141	0.461851	1
BUE60_22825	Cor-Cma_chemotaxis protein CheX_cmaB	-0.539907	-1.38918	-1.66375	7.84414	0.448313	1
BUE60_22830	Cor-Cma_coronamic acid synthetase_cmaC	0.571298	-0.30273	0.810864	7.10918	0.92793	1
BUE60_28700	Cor-Cma_threonine transporter RhtB_cmaU	0.461878	0.482519	-0.181812	8.3595	0.802146	1
BUE60_01140	type III effector HopAZ1	0.443233	0.0691825	-0.0839786	10.9318	0.771723	1
BUE60_06095	type III effector HrpK	0.164198	0.155031	-1.93029	5.45821	0.725191	1
BUE60_06595	hopY1_type III effector	0.414297	0.793039	0.386579	9.18781	0.761194	1
BUE60_10120	hopR1_type III effector	0.0652001	-0.95708	-0.544136	8.54638	0.56312	1
BUE60_10130	hopW1_type III secreted effector hopPmaA	-0.453345	-0.0979947	0.0857751	7.13159	0.982808	1
BUE60_10450	avrRpm1_type III effector	0.0154426	0.3941	0.387022	12.9897	0.830983	1
BUE60_13800	hopAS1_type III effector	-0.461241	-0.0705994	-0.125577	6.0382	0.990026	1
BUE60_15715	avrRps4_type III effector AvrRps4	0.87808	1.3013	-0.669285	8.06857	0.405745	1
BUE60_16630	avrE1_type III effector	0.675594	0.501946	-0.256714	6.79755	0.818859	1
BUE60_17575	type III effector (translocator) HrpK	-0.333659	0.176669	-0.133998	10.6125	0.758098	1
BUE60_17580	Hrp-dependent type III effector protein	-0.0512557	-0.455176	-0.441995	8.52637	0.928712	1
BUE60_19040	hopAH1_1_type III effector	-0.921663	0.215244	-0.182102	6.38497	0.949316	1
BUE60_19045	hopAH1_2_type III effector	0	0	0	5.27025	1	1
BUE60_19280	type III effector HopAH2	-2.70858	-1.7672	-1.83889	6.54119	0.513449	1
BUE60_20855	type III effector HopAC1	-0.00146292	-1.06004	-1.86055	6.39076	0.466149	1
BUE60_21190	avrPto5_type III effector	-0.115755	0.0355413	0.0507557	11.6837	0.97718	1
BUE60_21990	hopAI1_type III effector	4.2446	4.02777	3.79977	6.03872	0.479613	1
BUE60_21995	hopAH1_type III effector	-3.48874	0.821331	0.480911	5.98369	0.522312	1
BUE60_22740	hopBB1-2_type III effector HopF2	0.485082	0.564984	0.320967	6.93803	0.982913	1
BUE60_22760	hopAW1_type III effector	0.370057	0.344079	-0.00989824	9.76874	0.83963	1
BUE60_23665	hopAA1_type III effector	-0.127443	0.121785	-0.838022	8.63961	0.563525	1
BUE60_25170	hopQ1_type III effector	0.438177	0.479023	0.509639	9.69119	0.789949	1
BUE60_28445	avrB4_type III effector	0.149445	1.11447	0.68905	9.31274	0.355412	1
BUE60_28965	hopE1_type III effector	0.285909	0.432188	-0.0106009	8.8454	0.966528	1
actP	cation acetate symporter	-1.22721	-1.06447	-2.2262	7.16385	0.309242	1
amiF	formamidase	-0.736957	-0.465915	0.391009	6.24489	0.93676	1
aspA	aspartate ammonia-lyase	-0.267658	1.71839	0.187484	6.93021	0.469086	1
BUE60_00010	xylulokinase	-1.52694	-0.238487	-0.863942	6.40366	0.85294	1
BUE60_00020	ABC transporter ATP-binding protein	-1.4159	-1.78882	-1.46478	6.37611	0.745454	1
BUE60_00025	sugar ABC transporter permease	0.365241	1.48467	-3.40431	6.03662	0.532983	1
BUE60_00035	sugar ABC transporter substrate-binding protein	-0.928235	-0.90926	-1.06428	6.80085	0.857478	1
BUE60_00050	glycosyltransferase	-0.288279	-0.565952	-0.383166	6.09137	0.996354	1
BUE60_00055	response regulator	-0.859487	-1.7709	-1.59901	7.61528	0.672083	1
BUE60_00060	two-component system sensor histidine kinase/response regulator	-0.2141	-0.120862	-0.168706	6.93784	0.997326	1
BUE60_00070	chemotaxis protein CheB	-4.3324	0.823181	-0.341336	6.25118	0.363684	1
BUE60_00075	hybrid sensor histidine kinase/response regulator	-1.41357	0.222665	-0.468775	6.38368	0.815105	1
BUE60_00085	hybrid sensor histidine kinase/response regulator	0.320154	-0.45772	-0.467555	7.47066	0.806602	1
BUE60_00090	circadian clock protein KaiC	0.858357	-0.218664	0.519442	7.29375	0.756648	1
BUE60_00095	enoyl-CoA hydratase	-1.68996	-1.43051	-1.28144	7.55647	0.330682	1
BUE60_00100	NADH pyrophosphatase	-0.898292	-0.946062	-1.43815	7.77253	0.679937	1
BUE60_00105	hypothetical protein	0.571371	-1.21144	-1.40705	6.71662	0.524944	1
BUE60_00110	1-carboxy-3-chloro-3,4-dihydroxycyclo hexa-1,5-diene dehydrogenase	-1.99804	-1.99804	2.77697	5.86345	0.532776	1
BUE60_00115	short-chain dehydrogenase	-0.219474	-3.91832	0.297355	6.07637	0.738227	1
BUE60_00120	phosphotransferase family protein	-0.164884	-4.00551	-0.23942	6.03867	0.673334	1
BUE60_00135	protease SohB	-0.511042	-0.242366	-1.83783	7.19094	0.549622	1
BUE60_00140	hypothetical protein	0	0	0	5.27025	1	1
BUE60_00145	hypothetical protein	0	0	0	5.27025	1	1
BUE60_00150	Long-chain fatty acid transport protein	0.0585507	0.0175648	-0.290733	9.86004	0.896734	1
BUE60_00160	hypothetical protein	0	5.32907	0	5.80455	0.58092	1
BUE60_00165	recombinase RmuC	0.406343	0.104235	-0.138034	6.5751	0.978652	1
BUE60_00180	hypothetical protein	0	0	0	5.27025	1	1
BUE60_00185	DTW domain-containing protein	4.78439	0	0	5.79815	0.687549	1
BUE60_00190	EamA family transporter	0.151761	1.26566	0.105339	6.60398	0.866496	1
BUE60_00195	NAD(P)H dehydrogenase	-0.254343	-4.94428	-0.422723	6.47483	0.425115	1
BUE60_00200	class II fumarate hydratase	-1.32715	0.518654	0.322036	7.18201	0.422893	1
BUE60_00205	hypothetical protein	-0.50991	-1.30016	-0.308863	8.69534	0.535358	1
BUE60_00210	BolA family transcriptional regulator	-0.421739	-0.213043	0.117616	7.9014	0.976301	1
BUE60_00215	hypothetical protein	0.14717	0.360044	-0.324874	7.45362	0.909003	1
BUE60_00220	disulfide bond formation protein DsbA	0.685683	-0.232384	-0.841546	7.07911	0.849771	1
BUE60_00225	ABC transporter ATP-binding protein	-0.56217	-0.497378	-0.804934	7.10969	0.94173	1
BUE60_00240	hypothetical protein	-0.51591	0.691963	0.783564	7.37754	0.669853	1
BUE60_00250	phosphoglycolate phosphatase	-0.576682	0.245181	-0.606605	7.22985	0.894485	1
BUE60_00255	bifunctional 3-demethylubiquinol 3-O-methyltransferase/2-polyprenyl-6-hydroxyphenol methylase	1.59186	-0.177168	1.40974	6.93907	0.466222	1
BUE60_00260	N-ethylammeline chlorohydrolase	-0.2438	0.411442	-1.44738	6.64129	0.731185	1
BUE60_00265	S-methyl-5-thioribose-1-phosphate isomerase	0.619298	-0.118729	-0.797217	7.2349	0.64358	1
BUE60_00270	DNA gyrase subunit A	-0.660301	-0.996927	-1.88975	7.31066	0.309239	1
BUE60_00275	phosphoserine transaminase	0.754125	-0.00460126	0.00485954	6.62458	0.932723	1
BUE60_00280	chorismate mutase	0.339222	-0.129666	0.28154	7.05416	0.984763	1
BUE60_00285	prephenate dehydrogenase	-0.396958	-0.00698372	0.0970308	7.37032	0.973111	1
BUE60_00290	cytidylate kinase	-0.566662	0.553923	-0.372898	8.43024	0.588867	1
BUE60_00310	MBL fold hydrolase	0.662302	1.44775	0.754303	6.62638	0.867203	1
BUE60_00315	NAD-dependent dehydratase	-0.113702	-0.312917	0.538217	7.75745	0.852016	1
BUE60_00320	glycosyl transferase	-0.682928	-0.326916	-0.508284	6.84998	0.968717	1
BUE60_00325	hypothetical protein	-0.588071	-0.993054	-0.532103	7.60288	0.80315	1
BUE60_00335	TetR family transcriptional regulator	0.95783	0.560351	0.40681	9.33029	0.366378	1
BUE60_00340	peroxiredoxin	0.0894223	-2.78178	0.791987	5.74631	0.85262	1
BUE60_00345	HAAAP family serine/threonine permease	0.504608	0.824163	-1.10774	7.53232	0.310255	1
BUE60_00350	hypothetical protein	-1.381	-0.743101	-0.105444	8.58234	0.918624	1
BUE60_00370	putative addiction module antidote protein	-0.937826	-0.341179	-0.533039	7.66505	0.976071	1
BUE60_00380	alpha/beta hydrolase	0.868143	-1.4127	0.605522	7.12538	0.447146	1
BUE60_00395	hypothetical protein	-0.568186	0.607419	0.0298525	7.0692	0.891057	1
BUE60_00400	LysR family transcriptional regulator	0.178355	1.04999	0.643302	6.68919	0.967494	1
BUE60_00410	3-deoxy-7-phosphoheptulonate synthase	-0.232023	-0.989953	-1.15461	6.91601	0.86932	1
BUE60_00415	spermidine synthase	-0.428994	0.637201	-0.186583	7.65929	0.884489	1
BUE60_00420	ATP-dependent RNA helicase	-0.133635	-0.263206	-0.484184	7.11791	0.980326	1
BUE60_00425	transposase	0	0	0	5.27025	1	1
BUE60_00430	FMN-dependent NADH-azoreductase	0.88823	-3.82183	-3.82183	5.98645	0.302252	1
BUE60_00435	dienelactone hydrolase	0.317842	-4.57995	-1.1568	6.29907	0.30128	1
BUE60_00440	glycosyl transferase	2.35214	-2.66918	1.24649	6.16546	0.459316	1
BUE60_00445	SAM-dependent methyltransferase	1.16829	-2.74667	-2.74667	5.68968	0.722341	1
BUE60_00450	acetylglucosaminylphosphatidylinositol deacetylase	-3.58014	0.312823	-3.58014	5.69397	0.415891	1
BUE60_00460	glycogen debranching enzyme GlgX	1.62979	0.581812	0.766687	7.02743	0.687704	1
BUE60_00470	malto-oligosyltrehalose synthase	0.315754	-3.73485	-1.5266	5.88645	0.309304	1
BUE60_00475	4-alpha-glucanotransferase	-0.0950508	-0.22996	-2.27652	6.4359	0.724219	1
BUE60_00480	malto-oligosyltrehalose trehalohydrolase	-0.76775	-0.56526	0.910899	6.03265	0.91642	1
BUE60_00485	starch synthase	1.42943	1.64348	1.26705	7.25894	0.671556	1
BUE60_00500	6-phosphogluconate dehydrogenase (decarboxylating)	0.0858354	0.115271	-0.753009	8.50029	0.761824	1
BUE60_00505	glucose-6-phosphate dehydrogenase	0.000588263	0.241078	-0.957143	8.7154	0.340202	1
BUE60_00515	glycosyl hydrolase	-0.324687	0.0233794	-1.20163	7.29084	0.745102	1
BUE60_00520	alpha-ketoglutarate-dependent dioxygenase AlkB	-0.798885	-1.12137	0.970664	7.10184	0.501045	1
BUE60_00530	hypothetical protein	-1.15607	-0.436406	-0.598958	7.71136	0.918741	1
BUE60_00535	hypothetical protein	-0.140607	0.318572	-0.856183	7.14698	0.953449	1
BUE60_00540	hypothetical protein	1.04236	0.472784	0.238619	7.15536	0.965836	1
BUE60_00545	hypothetical protein	4.35404	0	0	5.67212	0.844866	1
BUE60_00550	UTP--glucose-1-phosphate uridylyltransferase	-0.16789	0.0887704	-0.556432	9.68034	0.701677	1
BUE60_00555	glutathione-disulfide reductase	-0.357757	-0.287088	-0.739143	8.06556	0.882066	1
BUE60_00565	integrase	0.190634	0.453382	1.03426	6.07776	0.969865	1
BUE60_00580	alkyl hydroperoxide reductase subunit F	1.06778	-0.839058	-0.651145	6.71721	0.477194	1
BUE60_00585	lactoylglutathione lyase	0.0520059	-0.277388	0.476803	8.2966	0.870638	1
BUE60_00600	hypothetical protein	0.823205	-0.96846	1.03914	7.43001	0.390001	1
BUE60_00605	RND transporter	0.0663593	-2.21783	-2.21783	5.44182	0.540289	1
BUE60_00610	multidrug efflux RND transporter permease subunit	1.03935	-2.03272	-2.03272	5.50436	0.413275	1
BUE60_00615	efflux transporter periplasmic adaptor subunit	0.227097	0.332016	-2.92337	5.69238	0.646508	1
BUE60_00620	ectoine/hydroxyectoine ABC transporter ATP-binding protein EhuA	-1.8854	-4.8046	-0.639379	6.1682	0.389812	1
BUE60_00625	ectoine/hydroxyectoine ABC transporter permease subunit EhuD	-0.723403	-3.73434	0.190123	5.92004	0.798285	1
BUE60_00635	ectoine/hydroxyectoine ABC transporter substrate-binding protein EhuB	4.78216	0	0	5.80883	0.322689	1
BUE60_00645	sugar ABC transporter	-2.02778	1.99823	-2.02778	5.56527	0.709843	1
BUE60_00660	ligand-gated channel	0.282545	0.45351	-0.776979	5.82935	0.961484	1
BUE60_00665	IS3 family transposase	0	0	0	5.27025	1	1
BUE60_00670	integrase	0.196584	-0.537469	-0.561529	8.67534	0.707944	1
BUE60_00675	tRNA dihydrouridine(20/20a) synthase DusA	0.00353315	0.632332	0.168706	6.89618	0.982272	1
BUE60_00680	glucan biosynthesis protein D	-0.337161	-3.09684	-3.09684	5.56174	0.373558	1
BUE60_00685	universal stress protein	0.141116	-2.28301	-0.0900235	8.20129	0.447616	1
BUE60_00690	two-component system response regulator	0.196608	0.968448	-0.58374	7.90227	0.58891	1
BUE60_00695	histidine kinase	-0.235883	0.0947498	-0.230262	8.27287	0.969688	1
BUE60_00715	RNA polymerase factor sigma-70	0	0	0	5.27025	1	1
BUE60_00720	thioesterase	0	0	0	5.27025	1	1
BUE60_00725	non-ribosomal peptide synthetase	-0.258193	-0.231565	-0.661359	5.49097	0.993777	1
BUE60_00730	diaminobutyrate--2-oxoglutarate transaminase	-3.67933	-3.67933	-0.667203	5.67354	0.409764	1
BUE60_00745	zinc ABC transporter permease	0.13925	-2.66272	-2.66272	5.52087	0.422948	1
BUE60_00750	manganese ABC transporter ATP-binding protein	3.67708	4.06046	0	5.73689	0.611624	1
BUE60_00755	ABC transporter substrate-binding protein	2.7387	0	0	5.40097	0.353997	1
BUE60_00760	hypothetical protein	0	0	0	5.27025	1	1
BUE60_00765	hypothetical protein	0	0	0	5.27025	1	1
BUE60_00770	thiamine pyrophosphate-binding protein	0	0	0	5.27025	1	1
BUE60_00775	peptidase	-2.79697	0.456779	-2.79697	5.52975	0.318999	1
BUE60_00780	hypothetical protein	0	0	0	5.27025	1	1
BUE60_00785	non-ribosomal peptide synthetase	0.0141496	1.06562	-1.11949	5.38212	0.768124	1
BUE60_00790	non-ribosomal peptide synthetase	0.472124	-1.22183	-0.929488	5.55253	0.898414	1
BUE60_00795	non-ribosomal peptide synthetase	-0.613303	-1.92203	0.264766	5.45153	0.821621	1
BUE60_00800	non-ribosomal peptide synthetase	0.206959	0.549577	-1.08887	5.78256	0.8119	1
BUE60_00805	ligand-gated channel	0.646066	0.72335	-1.15173	6.06117	0.729055	1
BUE60_00810	ligand-gated channel	2.29756	-1.70259	1.78464	5.82467	0.367634	1
BUE60_00815	hypothetical protein	0	0	0	5.27025	1	1
BUE60_00820	cyclic peptide transporter	-0.462822	-2.55731	-2.55731	5.45559	0.510057	1
BUE60_00825	chromophore maturation protein PvdO	4.24149	0	0	5.64559	0.489191	1
BUE60_00830	class V aminotransferase	0	0	0	5.27025	1	1
BUE60_00835	peptidase M19	0.095923	-3.04783	-3.04783	5.59559	0.800483	1
BUE60_00840	PvdJ/PvdD/PvdP-like protein	-2.4556	1.97045	-2.4556	5.65798	0.382594	1
BUE60_00850	transposase	0	0	0	5.27025	1	1
BUE60_00855	hypothetical protein	-0.0694356	-0.151703	-1.09301	6.30167	0.858086	1
BUE60_00865	crotonase	-0.48264	0.812822	0.264792	7.31596	0.792129	1
BUE60_00870	hypothetical protein	-5.25312	-5.25312	-5.25312	5.97626	0.397725	1
BUE60_00875	MFS transporter	0.196344	0.287236	0.248838	6.38635	0.997967	1
BUE60_00880	multidrug transporter EmrA	-0.704762	-1.50793	-1.5351	6.26157	0.762079	1
BUE60_00885	anion permease	-0.942284	0.260077	0.862437	5.84048	0.921938	1
BUE60_00890	magnesium transporter CorA	2.47186	0	0	5.37602	0.42593	1
BUE60_00895	oxidoreductase	-1.73121	-0.95866	-0.623984	7.25298	0.786675	1
BUE60_00900	chemotaxis protein	-0.729552	-2.1224	-0.652974	6.44949	0.753356	1
BUE60_00905	TetR family transcriptional regulator	-1.22169	0.0339146	-4.33227	6.01489	0.418669	1
BUE60_00910	hybrid sensor histidine kinase/response regulator	0.772735	-3.51136	-3.51136	5.84549	0.416126	1
BUE60_00915	hypothetical protein	0	0	0	5.27025	1	1
BUE60_00920	hypothetical protein	0.128669	-3.90493	-3.90493	5.84812	0.624487	1
BUE60_00930	glycosyl hydrolase family 3	0.434337	-1.13657	-0.281627	7.20522	0.683744	1
BUE60_00940	hypothetical protein	-0.0447449	-0.143838	0.136057	9.61431	0.967218	1
BUE60_00950	transcriptional regulator	0.551764	0.457009	0.559395	6.78898	0.989045	1
BUE60_00955	cryptochrome/photolyase family protein	0.545549	-0.104486	0.646647	6.51409	0.946975	1
BUE60_00970	sorbosone dehydrogenase	0.997558	1.19258	0.690816	7.17636	0.784338	1
BUE60_00975	MFS transporter	-0.122941	-0.0868291	-3.40252	5.76474	0.61633	1
BUE60_00985	metallophosphoesterase	0.195921	0.794229	0.1936	6.74587	0.977475	1
BUE60_00990	GNAT family N-acetyltransferase	0.792646	1.0237	-3.39449	6.02458	0.565417	1
BUE60_00995	saccharopine dehydrogenase	-0.60222	-3.96557	-0.259654	5.96182	0.619634	1
BUE60_01005	EamA family transporter	-2.66152	0.970734	1.76736	5.92455	0.471508	1
BUE60_01015	plasmid stabilization protein	4.3011	0	0	5.66057	0.866355	1
BUE60_01035	hypothetical protein	-0.821159	1.9839	-0.84176	6.60038	0.412305	1
BUE60_01040	hypothetical protein	0	0	0	5.27025	1	1
BUE60_01045	hypothetical protein	-4.54898	-4.54898	-4.54898	5.73452	0.378067	1
BUE60_01050	hypothetical protein	-0.125641	-0.448173	-0.797401	6.00066	0.985674	1
BUE60_01055	ureidoglycolate hydrolase	4.20403	4.59305	0	5.91502	0.451014	1
BUE60_01060	allantoicase	-0.329712	-0.516416	-0.102103	6.6832	0.989659	1
BUE60_01065	OHCU decarboxylase	-1.49281	-4.93845	-0.220729	6.34842	0.473906	1
BUE60_01070	allantoinase	0.945033	-0.0211336	-0.40017	6.83228	0.910994	1
BUE60_01085	guanine deaminase	0.633484	-0.207366	0.0846834	6.59674	0.975808	1
BUE60_01090	xanthine dehydrogenase accessory protein XdhC	0.63149	1.06183	0.348374	6.97957	0.912744	1
BUE60_01095	xanthine dehydrogenase molybdopterin binding subunit	-0.0327711	-0.760231	-1.00927	6.62398	0.844313	1
BUE60_01100	xanthine dehydrogenase small subunit	-1.5875	-1.23752	-1.21088	7.3067	0.419574	1
BUE60_01105	GntR family transcriptional regulator	0.0309987	-0.849676	0.278418	6.75948	0.97086	1
BUE60_01110	chromosome segregation protein SMC	0.46278	0.414929	-0.140901	6.79805	0.940464	1
BUE60_01115	cell division protein ZipA	0.40873	0.604359	0.549507	9.37775	0.69936	1
BUE60_01120	DNA ligase (NAD(+)) LigA	-0.463044	0.469461	0.213244	6.49408	0.92011	1
BUE60_01125	hypothetical protein	0.907399	-0.711015	-4.02554	6.16005	0.33256	1
BUE60_01145	mechanosensitive ion channel protein MscS	-1.00909	-0.331564	-0.634569	6.36745	0.94117	1
BUE60_01150	acid phosphatase	0.646876	2.21062	-0.765959	6.31568	0.472392	1
BUE60_01160	hypothetical protein	-0.590518	-1.21913	-1.53801	7.38065	0.554502	1
BUE60_01170	hypothetical protein	0	0	0	5.27025	1	1
BUE60_01175	AAA family ATPase	0.200166	-0.282457	-0.711306	8.4296	0.837095	1
BUE60_01195	DUF4129 domain-containing protein	1.6232	0.39185	1.081	6.04933	0.899369	1
BUE60_01200	hypothetical protein	0.246518	-1.95011	-0.785909	7.07673	0.540553	1
BUE60_01205	hypothetical protein	0.330779	-0.280019	-0.00258228	7.42283	0.985059	1
BUE60_01210	hypothetical protein	0.854439	2.15272	0.895809	7.00527	0.828674	1
BUE60_01235	anion permease	-0.226732	-0.769012	-0.814823	7.2859	0.828883	1
BUE60_01240	hypothetical protein	-1.24494	0.706197	-0.783449	8.6326	0.679337	1
BUE60_01245	IclR family transcriptional regulator	-0.706121	1.31003	0.160515	6.05957	0.93878	1
BUE60_01255	3-oxoadipate--succinyl-CoA transferase subunit B	0.691282	0.990122	-0.194469	6.43406	0.946689	1
BUE60_01260	3-oxoadipyl-CoA thiolase	-1.65603	-0.387655	-0.920667	7.25308	0.625181	1
BUE60_01265	alpha-ketoglutarate permease	-0.040056	0.818874	0.404945	7.54135	0.913756	1
BUE60_01270	multidrug transporter	0.961877	0.765081	1.49481	7.8336	0.410173	1
BUE60_01275	multidrug efflux RND transporter permease	-0.256718	0.00138065	-0.870061	7.36108	0.806607	1
BUE60_01280	efflux transporter periplasmic adaptor subunit	0.238052	0.206797	1.31944	7.91032	0.435091	1
BUE60_01285	TetR family transcriptional regulator	0.502072	1.52851	1.54428	8.00772	0.357426	1
BUE60_01290	hypothetical protein	4.57558	0	0	5.73251	0.770861	1
BUE60_01295	hypothetical protein	0.0756855	-0.335027	-1.44057	6.44814	0.854523	1
BUE60_01300	MFS transporter	1.22896	0.301727	-1.20612	6.49669	0.582228	1
BUE60_01310	Asp/Glu/hydantoin racemase	0.615918	0.927047	-0.34887	7.4872	0.753833	1
BUE60_01320	alpha-ketoglutarate permease	0.25274	-3.32508	-0.229044	5.82239	0.68239	1
BUE60_01325	molecular chaperone DnaJ	0.713539	1.12767	1.30091	6.32792	0.91576	1
BUE60_01330	molecular chaperone HscC	0.815294	0.0834491	-0.874669	7.22405	0.525151	1
BUE60_01340	DNA-binding response regulator	1.59161	1.92161	0.221414	6.19403	0.715967	1
BUE60_01345	two-component sensor histidine kinase	0.323114	-0.471105	0.817604	6.49713	0.911231	1
BUE60_01365	toxin	0.0731555	0.617809	0.644273	7.22824	0.923963	1
BUE60_01370	binary cytotoxin component	3.12173	0	3.21772	5.6174	0.802842	1
BUE60_01375	methyltransferase	1.02081	-3.91602	0.377083	6.31506	0.341642	1
BUE60_01380	L-threonine dehydrogenase	0.982862	0.38337	0.0872336	7.33974	0.81611	1
BUE60_01385	GNAT family N-acetyltransferase	0.877908	1.1674	1.46696	7.15849	0.89828	1
BUE60_01395	autotransporter outer membrane beta-barrel domain-containing protein	0	0	4.13858	5.63686	0.904051	1
BUE60_01400	1,4-alpha-glucan branching enzyme	0.842829	0.378252	-0.115827	6.76816	0.854319	1
BUE60_01405	maltose alpha-D-glucosyltransferase	0.498169	-0.696189	-0.0640216	6.58892	0.851662	1
BUE60_01410	alpha-1,4-glucan--maltose-1-phosphate maltosyltransferase	0.738953	0.481125	0.314308	7.14998	0.89909	1
BUE60_01415	hypothetical protein	0	0	0	5.27025	1	1
BUE60_01425	oxidoreductase	-0.537011	0.938478	0.0598481	7.36573	0.752393	1
BUE60_01435	RND transporter	0.161135	-0.819859	0.169207	6.14968	0.960713	1
BUE60_01445	multidrug transporter subunit MdtB	-0.571128	-1.1235	-2.81749	6.18796	0.354642	1
BUE60_01450	multidrug transporter subunit MdtA	-2.13353	-1.93209	-1.29252	6.35799	0.547664	1
BUE60_01460	LysR family transcriptional regulator	-0.299887	-1.89097	-1.32454	6.88048	0.661398	1
BUE60_01470	hypothetical protein	-0.598686	-0.310318	-0.993837	7.26451	0.855338	1
BUE60_01475	GNAT family N-acetyltransferase	2.49565	1.56415	2.24455	6.52098	0.673202	1
BUE60_01480	exodeoxyribonuclease III	-0.315894	-0.821463	-0.440518	8.11238	0.921365	1
BUE60_01485	hypothetical protein	2.11142	3.27063	0	5.47766	0.360774	1
BUE60_01490	acyl-CoA dehydrogenase	1.10724	-0.521945	-0.441091	6.85149	0.638258	1
BUE60_01495	LysR family transcriptional regulator	-1.01098	0.0839846	-1.69204	6.54797	0.695565	1
BUE60_01500	MerR family transcriptional regulator	0.726201	2.43151	0.691321	7.61471	0.379764	1
BUE60_01505	hydroxymethylglutaryl-CoA lyase	0.399588	0.863364	1.16744	7.19936	0.841748	1
BUE60_01510	hypothetical protein	-0.680121	-0.432776	0.229276	11.9458	0.324672	1
BUE60_01515	acyl-CoA dehydrogenase	-0.0830386	0.282341	0.196349	7.6443	0.978999	1
BUE60_01520	methylcrotonoyl-CoA carboxylase	-0.0143076	0.454438	-0.343487	6.89962	0.949035	1
BUE60_01525	gamma-carboxygeranoyl-CoA hydratase	4.82421	0	0	5.82249	0.307856	1
BUE60_01530	3-methylcrotonyl-CoA carboxylase	1.76338	2.19249	2.82793	6.44188	0.337727	1
BUE60_01545	acyltransferase	2.04857	0.403939	0.161788	6.87818	0.300469	1
[truncated: 3,801 more rows]
