# Supplementary material for: Phytotoxin synthesis genes and type III effector genes of Pseudomonas syringae pv. actinidiae biovar 6 are regulated by culture conditions
Source: PeerJ. 2020 Aug 14;8:e9697. doi: 10.7717/peerj.9697 (PMC7430302; doi:10.7717/peerj.9697)
Supplement: Supplemental Information 7 [file peerj-08-9697-s007.xlsx]

## Sheet: Sheet1
Supplemental Table S5. Temporal change of virulence genes of Psa6 in different culture conditions
	18HS			27HS			18HSC			27HSC			18LB			27LB			18hrp			27hrp
	3h	6h	12h	3h	6h	12h	3h	6h	12h	3h	6h	12h	3h	6h	12h	3h	6h	12h	3h	6h	12h	3h	6h	12h
cfl	2.44803	3.37541	2.79653	5.21469	3.63574	2.56651	2.58697	3.63785	3.96284	2.81561	3.49655	3.17174	0.244095	0.144273	0.388383	0.222237	0.174601	0.564191	0.250455	0.260134	0.35837	0.268312	0.223839	0.318517
cfa1	2.55254	6.21086	4.38415	3.9071	6.81511	4.77145	1.42438	6.25331	4.8887	1.85813	5.15615	3.61655	0.0718004	0.0409907	0.140751	0.0694922	0.0435879	0.210247	0.115041	0.0743825	0.153309	0.0957878	0.0707932	0.125224
cfa5	3.39181	5.62429	5.22056	4.01571	5.73994	4.92208	3.07428	6.4047	6.87012	4.17822	5.35325	4.47498	1.13937	0.697159	1.87224	0.876663	0.685747	2.52531	1.79616	1.59669	1.98416	1.33509	1.32133	2.14269
cfa9	1.80129	4.44687	2.34644	2.55346	5.06486	3.4699	1.88378	4.81792	3.29046	1.33455	4.50357	2.51315	40.1937	1.60331	4.13184	44.8112	2.01966	6.83597	33.2186	1.6755	2.33077	40.2308	1.58403	2.21711
cmaD	4.9547	56.8157	3.97155	12.2612	56.3755	4.58648	2.21531	51.1219	4.53719	2.26659	44.7775	3.7168	2.27704	3.24035	4.81012	1.89939	2.61998	6.14562	1.79018	2.84705	3.0943	1.726	2.71765	2.55328
cmaU	2.85649	3.25015	2.77737	4.61106	3.67404	3.29823	2.59383	3.1724	3.16968	3.59283	2.97676	2.48819	2.72446	1.46842	3.74742	2.53197	1.69389	5.00392	2.12867	1.84053	2.52714	2.31919	1.86094	2.30451
corR	3.09393	4.14445	2.90171	3.4774	4.4499	3.314	4.09135	4.67306	4.32892	5.34273	3.94596	3.20504	2.30357	1.18325	3.92603	2.07654	1.14289	5.50388	1.40599	1.02729	1.9041	1.39827	0.960676	1.47951
corS	6.14783	4.49712	3.59257	5.83464	4.92224	4.26796	6.6983	4.32342	3.63799	6.4612	3.79136	3.01828	2.16727	2.43108	3.46541	1.92972	2.82362	5.36223	1.5264	2.69909	2.50816	1.83527	2.61848	2.04998
corP	0.624188	4.15906	2.72524	0.978533	4.19498	3.06847	0.590962	4.38971	3.10135	0.648509	3.1289	2.1029	8.55258	4.30779	177.19	6.69927	4.29947	159.679	7.37485	5.20844	151.262	6.41526	4.22238	99.8981
argK	16.5106	5.35894	4.96111	29.2081	8.36933	6.2611	23.849	6.8005	5.45142	31.4598	6.01718	4.87366	3.59415	14.6295	7.94961	3.56651	13.1795	7.47424	2.55237	7.53818	4.80575	2.49116	7.43778	4.62374
argD	1.73068	4.83285	3.2608	2.26791	6.26975	3.86723	2.30604	4.71193	4.19389	2.22112	3.86572	2.78501	0.0396762	0.02939	0.0866043	0.0327866	0.0295316	0.120117	0.0326841	0.0329376	0.054432	0.0282425	0.029167	0.0477198
avrRps4	8.64013	4.07427	3.75717	4.04398	5.02242	4.59254	3.96175	4.45634	4.05823	2.89613	3.29666	3.16343	9.4022	5.51829	3.82225	8.7839	6.73439	5.26762	6.11885	5.39067	1.95592	6.09037	5.40769	1.85385
hopJ	2.48968	6.12414	5.71356	4.70876	6.24286	6.47695	4.35604	6.92013	5.85396	4.12589	5.52001	5.12974	2.44163	2.72954	3.48026	2.35322	2.34411	2.68652	1.64442	1.37636	1.94329	1.48742	1.3061	1.89935
hopAS1	0.284973	15.4312	7.55357	0.181322	11.1982	8.1321	0.297427	11.7168	6.7557	0.298788	10.0063	5.29232	4.04095	4.30571	5.35662	3.40289	3.86556	4.00785	2.0823	1.79269	2.80427	1.81914	1.76771	2.77663
hrpK	276.077	5.64422	7.34945	308.744	6.28379	8.81283	276.815	6.72549	6.6257	232.289	4.73308	6.25735	3.79872	6.12554	68.9741	3.06664	4.5416	52.8414	2.69098	3.4284	42.3653	1.93445	2.86127	33.7352
avrRpm1	310.175	2.16755	2.26762	360.852	2.34112	3.16923	451.493	2.729	2.0669	251.437	2.22638	1.79411	2.63221	2.29	11.206	2.58629	2.0529	11.7104	1.72441	1.81056	2.22308	1.60908	2.24156	2.23159
avrE	3.49262	2.88791	4.40394	2.87256	3.36456	5.50251	4.0714	3.02675	4.27926	3.44075	3.06939	4.83539	4.17811	4.96709	5.97907	4.36235	3.93448	4.76747	2.83642	2.0187	3.21403	2.72446	2.38946	2.88322
hopM1	26.049	1.96447	2.98886	23.1834	2.30427	4.04015	48.3763	2.74565	3.56047	24.9889	2.98272	3.95945	25.7539	2.52081	5.47091	27.0623	2.42787	4.83657	16.5569	1.19871	2.59585	13.2002	1.04312	2.54959
hopAA1-1	23.9699	2.31306	3.50072	29.2407	2.8349	4.47631	31.5617	2.80731	3.86315	27.8258	2.88747	3.60108	7.3656	5.68129	4.39656	7.12958	5.92898	3.27175	4.54857	2.9574	2.1126	3.49923	2.84497	1.84558
nopN1	47.0824	3.15246	4.08838	39.5387	3.66732	5.78703	58.7705	3.34762	4.33125	38.4516	3.39656	3.98833	3.63605	8.6038	3.99324	3.50227	8.111	3.40223	2.27373	4.25559	2.1945	1.79464	4.05479	2.06862
hopS2	37.8173	9.16482	5.81239	20.3267	7.0466	6.85078	45.1724	8.84047	6.39174	18.0966	6.74924	4.97212	2.92961	7.61915	7.72194	2.48612	4.20435	5.25895	1.83354	3.01022	4.91685	1.2309	3.01774	3.87764
avrD1	89.0241	4.13276	3.28441	81.9059	4.54193	4.35925	104.291	4.46517	5.25908	63.8336	4.03378	4.15049	125.658	1.79912	4.81836	140.489	2.09586	7.20804	91.3135	1.65369	2.67146	86.5604	1.68328	2.35713
hopD1	12.5706	9.50685	10.3408	12.2226	8.11347	12.7822	13.4584	8.85442	13.2061	15.4433	8.7615	11.0667	2.92227	2.58546	3.10492	2.46563	2.39932	2.5994	1.6759	1.54153	1.97529	1.61572	1.53336	1.90467
hopQ1	196.894	6.71463	7.03092	135.844	6.10814	8.85082	190.776	6.5025	7.00135	133.289	6.07215	7.06994	3.92795	7.40132	3.13126	3.65712	6.41792	2.50179	2.61473	3.71924	1.68452	2.2358	3.76448	1.58638
hopY1	31.571	5.79858	5.55235	22.4088	5.29439	6.22596	27.3368	5.22574	4.629	18.3813	4.63714	4.20852	3.28801	3.61824	4.0893	2.90266	2.96331	2.7854	1.73629	1.41016	2.11841	1.40991	1.45136	2.00093
hopZ3	6.88918	5.59583	6.57503	3.36703	5.57785	7.60532	6.50736	5.26268	7.3442	4.27127	5.38345	6.6428	3.83874	4.89364	6.858	4.24845	4.60748	5.53627	1.83431	1.85945	3.05282	1.50903	1.73578	2.73212
hopAE1	102.053	7.84226	5.4696	42.3467	7.64215	6.82061	65.359	10.4336	7.17392	57.3697	8.10349	5.32442	6.9972	3.46742	3.44932	5.99251	3.28494	2.56383	5.87834	2.50198	2.59615	3.40361	2.02057	2.30314
hopR1	56.6815	7.2548	5.95566	74.2068	7.27365	8.54163	44.9119	7.07012	7.42636	84.1037	6.85761	6.36546	2.7656	3.41722	133.566	2.67549	3.17241	151.637	1.57888	1.67534	81.9001	1.26309	1.56824	90.8378
hopAH1	2.22637	80.9173	7.40792	1.71295	80.2822	8.31406	2.55099	71.0129	7.19293	2.58319	73.5125	6.24565	5.3097	8.18602	3.83431	4.70394	7.30323	3.03266	3.67442	4.72867	2.18375	2.83181	4.42427	2.14289
hopAI1	0.747398	28.5778	5.87608	0.853352	29.1919	6.57644	0.699316	25.9315	5.50282	0.883377	24.2079	5.03546	2.38637	2.30671	9.60303	2.18006	2.11418	8.37874	1.07864	1.06359	4.97723	1.00271	1.0757	4.42021
avrpto5	350.436	5.1179	6.16871	287.091	4.61965	5.96238	412.51	4.90819	5.93943	266.305	4.34943	4.5894	2.07218	2.32682	3.31318	2.08689	2.07885	2.19228	1.34387	1.31106	2.11995	1.08115	1.36316	2.05558
hopAZ1	207.898	5.2903	7.68361	123.892	5.6164	7.84299	187.669	6.12396	7.47012	131.939	5.10712	6.0042	1.92248	1.9392	2.05804	1.94642	1.75135	2.27337	71.1589	55.9191	64.9479	60.0224	54.9917	71.8311
hopAU1	124.496	8.23145	7.74145	52.7322	7.04635	8.27855	114.255	7.75948	6.90033	50.0248	5.7316	5.59498	4.78943	3.76668	9.96507	4.83618	3.10161	2.24642	2.79773	1.55509	5.17561	2.17607	1.61286	4.97989
hrpL	120.287	4.24733	4.66672	104.797	5.24267	6.61798	172.368	3.93524	3.98337	95.718	4.06958	4.28422	4.53511	4.1305	5.5566	3.49781	4.64513	3.35071	3.39089	2.98024	3.66851	2.18676	2.79019	2.06505
All values in each culture condition mean the relative values against 0h in each culture condition.
18HS; HS medium at 18℃, 18HSC; HSC medium at 18℃, 18LB; LB medium at 18℃, 18hrp; hrp-inducing medium at 18℃, 27HS; HS medium at 27℃, 27HSC; HSC medium at 27℃, 27LB; LB medium at 27℃, 27hrp; hrp-inducing medium at 27℃.
